# Supplementary material for: 1′-Methyl-4′-[4-(trifluoro­meth­yl)phen­yl]dispiro­[acenaphthyl­ene-1,2′-pyrrolidine-3′,2′′-indane]-2,1′′(1H)-dione
Source: Acta Crystallogr Sect E Struct Rep Online. 2012 Apr 4;68(Pt 5):o1296–7. doi: 10.1107/S1600536812013645 (PMC3344443; doi:10.1107/S1600536812013645)
Supplement: Supplementary file 1 [file e-68-o1296-sup1.cif]

##############################################################################
#                                                                            #
# This CIF contains the data in a paper accepted for publication in          #
# Acta Crystallographica Section E. It conforms to the requirements of       #
# Notes for Authors for Acta Crystallographica Section E, and has been       #
# peer reviewed under the auspices of the IUCr Commission on Journals.       #
#                                                                            #
# Full details of the Crystallographic Information File format               #
# are given in the paper "The Crystallographic Information File (CIF):       #
# a New Standard Archive File for Crystallography" by S. R. Hall, F. H.      #
# Allen and I. D. Brown [Acta Cryst. (1991), A47, 655-685].                  #
#                                                                            #
# The current version of the core CIF dictionary is obtainable from          #
# ftp://ftp.iucr.org/pub/cif_core.dic.                                       #
#                                                                            #
# Software is freely available for graphical display of the structure(s)     #
# in this CIF. For information consult the CIF software page                 #
# http://www.iucr.org/resources/cif/software.                                #
#                                                                            #
# This file may be used for bona fide research purposes within the           #
# scientific community so long as proper attribution is given to the journal # 
# article from which it was obtained.                                        #
#                                                                            #
##############################################################################
data_global
_audit_creation_method     'form.cif (version 2.0)'
_journal_data_validation_number     ?
_journal_date_recd_electronic     2012-03-22
_journal_date_accepted     2012-03-29
_journal_name_full     'Acta Crystallographica, Section E'
_journal_year     2012
_journal_volume     68
_journal_issue      5
_journal_page_first     o1296
_journal_page_last     o1297
_journal_paper_category     QO
_journal_paper_doi     10.1107/S1600536812013645
_journal_coeditor_code     RZ2729
_publ_contact_author_name     'Ibrahim Abdul Razak'
_publ_contact_author_address
;
      School of Physics
      Universiti Sains Malaysia
      11800 USM, Penang
      MALAYSIA
;
_publ_contact_author_email     'arazaki@usm.my'
_publ_contact_author_fax     '604 6579150'
_publ_contact_author_phone     '604 6533438'
_publ_section_title
;\
1'-Methyl-4'-[4-(trifluoromethyl)phenyl]dispiro[acenaphthylene-1,2'-\
pyrrolidine-3',2''-indane]-2,1''(1<i>H</i>)-dione
;
loop_
    _publ_author_name
    _publ_author_footnote
    _publ_author_address
    'Ang Chee Wei' ?
;
Institute for Research in Molecular Medicine
Universiti Sains Malaysia
Minden 11800, Penang,
Malaysia
;
    'Mohamed Ashraf Ali' ?
;
Institute for Research in Molecular Medicine
Universiti Sains Malaysia
Minden 11800, Penang,
Malaysia
;
    'Tan Soo Choon' ?
;
Institute for Research in Molecular Medicine
Universiti Sains Malaysia
Minden 11800, Penang,
Malaysia
;
    'Suhana Arshad' ?
;
School of Physics
Universiti Sains Malaysia
11800 USM, Penang
Malaysia
;
    'Ibrahim Abdul Razak'
;
Thomson Reuters ResearcherID: A-5599-2009
;
;
School of Physics
Universiti Sains Malaysia
11800 USM, Penang
Malaysia
;
data_I
_audit_creation_method     SHELXL-97
_chemical_name_systematic
;
1'-Methyl-4'-[4-(trifluoromethyl)phenyl]dispiro[acenaphthylene-
1,2'-pyrrolidine-3',2''-indane]-2,1''(1<i>H</i>)-dione
;
_chemical_name_common     ?
_chemical_formula_moiety     'C31 H22 F3 N O2'
_chemical_formula_sum     'C31 H22 F3 N O2'
_chemical_formula_iupac     'C31 H22 F3 N O2'
_chemical_formula_weight     497.50
_chemical_melting_point     ?
_symmetry_cell_setting     monoclinic
_symmetry_space_group_name_H-M     'P 21/c'
_symmetry_space_group_name_Hall     '-P 2ybc'
loop_
    _symmetry_equiv_pos_as_xyz
    'x, y, z'
    '-x, y+1/2, -z+1/2'
    '-x, -y, -z'
    'x, -y-1/2, z-1/2'
_cell_length_a     8.8373(2)
_cell_length_b     20.1333(5)
_cell_length_c     13.7129(3)
_cell_angle_alpha     90.00
_cell_angle_beta     96.2430(10)
_cell_angle_gamma     90.00
_cell_volume     2425.39(10)
_cell_formula_units_Z     4
_cell_measurement_reflns_used     5213
_cell_measurement_theta_min     2.53
_cell_measurement_theta_max     30.08
_cell_measurement_temperature     100.0(10)
_exptl_crystal_description     'block'
_exptl_crystal_colour     'yellow'
_exptl_crystal_size_max     0.30
_exptl_crystal_size_mid     0.28
_exptl_crystal_size_min     0.20
_exptl_crystal_density_diffrn     1.362
_exptl_crystal_density_meas     ?
_exptl_crystal_density_method     'not measured'
_exptl_crystal_F_000     1032
_exptl_absorpt_coefficient_mu     0.100
_exptl_absorpt_correction_type     multi-scan
_exptl_absorpt_process_details     '(<i>SADABS</i>; Bruker, 2009)'
_exptl_absorpt_correction_T_min     0.9708
_exptl_absorpt_correction_T_max     0.9799
_exptl_special_details
;
The crystal was placed in the cold stream of an Oxford Cryosystems Cobra
open-flow nitrogen cryostat (Cosier & Glazer, 1986) operating at 100.0 (1) K.
;
_diffrn_ambient_temperature     100.0(10)
_diffrn_radiation_type     MoK\a
_diffrn_radiation_wavelength     0.71073
_diffrn_radiation_source     'fine-focus sealed tube'
_diffrn_radiation_monochromator     graphite
_diffrn_measurement_device_type
;
Bruker SMART APEXII CCD area-detector
;
_diffrn_measurement_method     '\f and \w scans'
_diffrn_detector_area_resol_mean     ?
_diffrn_reflns_number     27133
_diffrn_reflns_av_R_equivalents     0.0721
_diffrn_reflns_av_sigmaI/netI     0.0838
_diffrn_reflns_theta_min     2.02
_diffrn_reflns_theta_max     30.12
_diffrn_reflns_theta_full     30.12
_diffrn_measured_fraction_theta_max     0.984
_diffrn_measured_fraction_theta_full     0.984
_diffrn_reflns_limit_h_min     -10
_diffrn_reflns_limit_h_max     12
_diffrn_reflns_limit_k_min     -28
_diffrn_reflns_limit_k_max     23
_diffrn_reflns_limit_l_min     -19
_diffrn_reflns_limit_l_max     19
_diffrn_standards_number     0
_diffrn_standards_interval_count     .
_diffrn_standards_interval_time     .
_diffrn_standards_decay_%     ?
_refine_special_details
;
Refinement of <i>F</i>^2^ against ALL reflections. The weighted <i>R</i>-factor
<i>wR</i> and goodness of fit <i>S</i> are based on <i>F</i>^2^, conventional
<i>R</i>-factors <i>R</i> are based on <i>F</i>, with <i>F</i> set to zero for
negative <i>F</i>^2^. The threshold expression of <i>F</i>^2^ >
\s(<i>F</i>^2^) is used only for calculating <i>R</i>-factors(gt) <i>etc</i>.
and is not relevant to the choice of reflections for refinement.
<i>R</i>-factors based on <i>F</i>^2^ are statistically about twice as large
as those based on <i>F</i>, and <i>R</i>- factors based on ALL data will be
even larger.
;
_reflns_number_total     7039
_reflns_number_gt     4753
_reflns_threshold_expression     I>2\s(I)
_refine_ls_structure_factor_coef     Fsqd
_refine_ls_matrix_type     full
_refine_ls_R_factor_all     0.1229
_refine_ls_R_factor_gt     0.0818
_refine_ls_wR_factor_gt     0.1692
_refine_ls_wR_factor_ref     0.1863
_refine_ls_goodness_of_fit_ref     1.097
_refine_ls_restrained_S_all     1.097
_refine_ls_number_reflns     7039
_refine_ls_number_parameters     335
_refine_ls_number_restraints     0
_refine_ls_hydrogen_treatment     constr
_refine_ls_weighting_scheme     calc
_refine_ls_weighting_details
         'calc w=1/[\s^2^(Fo^2^)+(0.0620P)^2^+2.6644P] where P=(Fo^2^+2Fc^2^)/3'
_atom_sites_solution_hydrogens     geom
_atom_sites_solution_primary     direct
_atom_sites_solution_secondary     difmap
_refine_ls_shift/su_max     0.000
_refine_ls_shift/su_mean     0.000
_refine_diff_density_max     0.549
_refine_diff_density_min     -0.366
_refine_ls_extinction_method     none
_refine_ls_extinction_coef     ?
loop_
    _atom_type_symbol
    _atom_type_description
    _atom_type_scat_dispersion_real
    _atom_type_scat_dispersion_imag
    _atom_type_scat_source
    'C' 'C' 0.0033 0.0016
                         'International Tables Vol C Tables 4.2.6.8 and 6.1.1.4'
    'H' 'H' 0.0000 0.0000
                         'International Tables Vol C Tables 4.2.6.8 and 6.1.1.4'
    'N' 'N' 0.0061 0.0033
                         'International Tables Vol C Tables 4.2.6.8 and 6.1.1.4'
    'O' 'O' 0.0106 0.0060
                         'International Tables Vol C Tables 4.2.6.8 and 6.1.1.4'
    'F' 'F' 0.0171 0.0103
                         'International Tables Vol C Tables 4.2.6.8 and 6.1.1.4'
_computing_data_collection     'APEX2 (Bruker, 2009)'
_computing_cell_refinement     'SAINT (Bruker, 2009)'
_computing_data_reduction     'SAINT (Bruker, 2009)'
_computing_structure_solution     'SHELXTL (Sheldrick, 2008)'
_computing_structure_refinement     'SHELXTL (Sheldrick, 2008)'
_computing_molecular_graphics     'SHELXTL (Sheldrick, 2008)'
_computing_publication_material
                             'SHELXTL (Sheldrick, 2008) and PLATON (Spek, 2009)'
loop_
    _atom_site_type_symbol
    _atom_site_label
    _atom_site_fract_x
    _atom_site_fract_y
    _atom_site_fract_z
    _atom_site_U_iso_or_equiv
    _atom_site_adp_type
    _atom_site_calc_flag
    _atom_site_refinement_flags
    _atom_site_occupancy
    _atom_site_symmetry_multiplicity
    _atom_site_disorder_assembly
    _atom_site_disorder_group
    F F1 0.0010(2) 0.42817(7) 0.71415(11) 0.0310(4) Uani d . 1 1 . .
    F F2 0.0624(2) 0.49747(9) 0.82994(11) 0.0382(5) Uani d . 1 1 . .
    F F3 -0.1474(2) 0.50882(9) 0.73716(14) 0.0416(5) Uani d . 1 1 . .
    O O1 0.6473(2) 0.62588(9) 0.59831(12) 0.0197(4) Uani d . 1 1 . .
    O O2 0.2586(2) 0.76005(9) 0.33429(12) 0.0218(4) Uani d . 1 1 . .
    N N1 0.5391(2) 0.65334(10) 0.38454(14) 0.0159(4) Uani d . 1 1 . .
    C C1 0.6585(3) 0.67919(12) 0.55815(16) 0.0149(5) Uani d . 1 1 . .
    C C2 0.7746(3) 0.73053(12) 0.58287(16) 0.0159(5) Uani d . 1 1 . .
    C C3 0.8914(3) 0.73588(13) 0.65826(17) 0.0189(5) Uani d . 1 1 . .
    H H3A 0.9055 0.7031 0.7083 0.023 Uiso calc R 1 1 . .
    C C4 0.9887(3) 0.79137(13) 0.65863(18) 0.0220(6) Uani d . 1 1 . .
    H H4A 1.0681 0.7963 0.7107 0.026 Uiso calc R 1 1 . .
    C C5 0.9720(3) 0.83884(13) 0.58523(17) 0.0206(5) Uani d . 1 1 . .
    H H5A 1.0404 0.8754 0.5877 0.025 Uiso calc R 1 1 . .
    C C6 0.8547(3) 0.83393(12) 0.50641(17) 0.0181(5) Uani d . 1 1 . .
    C C7 0.8279(3) 0.87667(13) 0.42369(18) 0.0218(5) Uani d . 1 1 . .
    H H7A 0.8897 0.9149 0.4186 0.026 Uiso calc R 1 1 . .
    C C8 0.7125(3) 0.86261(13) 0.35127(17) 0.0212(5) Uani d . 1 1 . .
    H H8A 0.6971 0.8913 0.2961 0.025 Uiso calc R 1 1 . .
    C C9 0.6154(3) 0.80682(13) 0.35583(16) 0.0196(5) Uani d . 1 1 . .
    H H9A 0.5375 0.7981 0.3040 0.024 Uiso calc R 1 1 . .
    C C10 0.6352(3) 0.76561(12) 0.43570(16) 0.0151(5) Uani d . 1 1 . .
    C C11 0.7565(3) 0.77944(12) 0.50919(16) 0.0162(5) Uani d . 1 1 . .
    C C12 0.5532(3) 0.70278(11) 0.46338(15) 0.0146(5) Uani d . 1 1 . .
    C C13 0.3835(3) 0.71004(12) 0.48642(16) 0.0151(5) Uani d . 1 1 . .
    C C14 0.3684(3) 0.73745(12) 0.59096(16) 0.0162(5) Uani d . 1 1 . .
    H H14A 0.2760 0.7198 0.6167 0.019 Uiso calc R 1 1 . .
    H H14B 0.4586 0.7256 0.6369 0.019 Uiso calc R 1 1 . .
    C C15 0.3574(3) 0.81157(12) 0.57692(16) 0.0171(5) Uani d . 1 1 . .
    C C16 0.3775(3) 0.86177(13) 0.64670(18) 0.0201(5) Uani d . 1 1 . .
    H H16A 0.4036 0.8516 0.7141 0.024 Uiso calc R 1 1 . .
    C C17 0.3584(3) 0.92734(13) 0.61549(19) 0.0233(6) Uani d . 1 1 . .
    H H17A 0.3737 0.9622 0.6622 0.028 Uiso calc R 1 1 . .
    C C18 0.3172(3) 0.94303(13) 0.5170(2) 0.0264(6) Uani d . 1 1 . .
    H H18A 0.3039 0.9881 0.4976 0.032 Uiso calc R 1 1 . .
    C C19 0.2956(3) 0.89312(13) 0.44737(18) 0.0222(5) Uani d . 1 1 . .
    H H19A 0.2663 0.9032 0.3803 0.027 Uiso calc R 1 1 . .
    C C20 0.3181(3) 0.82781(12) 0.47853(16) 0.0164(5) Uani d . 1 1 . .
    C C21 0.3106(3) 0.76631(12) 0.41957(16) 0.0159(5) Uani d . 1 1 . .
    C C22 0.3086(3) 0.64178(12) 0.45501(16) 0.0165(5) Uani d . 1 1 . .
    H H22A 0.2291 0.6511 0.3991 0.020 Uiso calc R 1 1 . .
    C C23 0.4350(3) 0.60207(12) 0.41273(17) 0.0182(5) Uani d . 1 1 . .
    H H23A 0.4869 0.5719 0.4627 0.022 Uiso calc R 1 1 . .
    H H23B 0.3934 0.5756 0.3551 0.022 Uiso calc R 1 1 . .
    C C24 0.2298(3) 0.60506(12) 0.53182(17) 0.0167(5) Uani d . 1 1 . .
    C C25 0.0724(3) 0.60120(13) 0.52232(18) 0.0197(5) Uani d . 1 1 . .
    H H25A 0.0153 0.6231 0.4690 0.024 Uiso calc R 1 1 . .
    C C26 -0.0042(3) 0.56580(13) 0.58934(19) 0.0225(5) Uani d . 1 1 . .
    H H26A -0.1121 0.5631 0.5812 0.027 Uiso calc R 1 1 . .
    C C27 0.0790(3) 0.53456(12) 0.66806(17) 0.0187(5) Uani d . 1 1 . .
    C C28 0.2365(3) 0.53925(12) 0.68008(17) 0.0199(5) Uani d . 1 1 . .
    H H28A 0.2929 0.5187 0.7349 0.024 Uiso calc R 1 1 . .
    C C29 0.3123(3) 0.57388(12) 0.61240(17) 0.0198(5) Uani d . 1 1 . .
    H H29A 0.4202 0.5765 0.6207 0.024 Uiso calc R 1 1 . .
    C C30 0.6816(3) 0.62840(13) 0.35438(18) 0.0225(6) Uani d . 1 1 . .
    H H30A 0.6606 0.6025 0.2940 0.034 Uiso calc R 1 1 . .
    H H30B 0.7321 0.6001 0.4063 0.034 Uiso calc R 1 1 . .
    H H30C 0.7481 0.6659 0.3426 0.034 Uiso calc R 1 1 . .
    C C31 -0.0011(3) 0.49303(13) 0.73694(18) 0.0217(5) Uani d . 1 1 . .
loop_
    _atom_site_aniso_label
    _atom_site_aniso_U_11
    _atom_site_aniso_U_22
    _atom_site_aniso_U_33
    _atom_site_aniso_U_12
    _atom_site_aniso_U_13
    _atom_site_aniso_U_23
    F1 0.0516(11) 0.0162(8) 0.0285(8) -0.0061(7) 0.0187(7) -0.0013(6)
    F2 0.0565(12) 0.0422(10) 0.0176(7) -0.0214(9) 0.0121(7) -0.0018(7)
    F3 0.0346(10) 0.0408(11) 0.0548(11) 0.0048(8) 0.0291(9) 0.0143(9)
    O1 0.0204(9) 0.0198(9) 0.0192(8) -0.0005(7) 0.0044(7) 0.0053(7)
    O2 0.0281(10) 0.0237(9) 0.0130(7) -0.0003(8) 0.0002(7) 0.0007(7)
    N1 0.0189(11) 0.0157(10) 0.0141(9) -0.0004(8) 0.0060(8) -0.0035(7)
    C1 0.0160(11) 0.0183(12) 0.0115(10) 0.0010(9) 0.0068(8) -0.0005(9)
    C2 0.0178(12) 0.0172(11) 0.0136(10) 0.0009(10) 0.0060(9) -0.0023(9)
    C3 0.0195(12) 0.0242(13) 0.0139(10) 0.0012(10) 0.0053(9) -0.0015(9)
    C4 0.0187(13) 0.0274(14) 0.0197(11) -0.0005(11) 0.0014(9) -0.0060(10)
    C5 0.0190(13) 0.0225(13) 0.0212(12) -0.0035(10) 0.0055(9) -0.0054(10)
    C6 0.0200(12) 0.0194(12) 0.0162(11) -0.0006(10) 0.0082(9) -0.0038(9)
    C7 0.0267(14) 0.0195(12) 0.0206(12) -0.0056(11) 0.0094(10) -0.0012(10)
    C8 0.0282(14) 0.0228(13) 0.0142(11) -0.0025(11) 0.0090(10) 0.0026(10)
    C9 0.0237(13) 0.0241(13) 0.0118(10) -0.0001(11) 0.0053(9) 0.0001(9)
    C10 0.0163(11) 0.0175(11) 0.0125(10) 0.0012(9) 0.0067(8) -0.0023(9)
    C11 0.0179(12) 0.0194(12) 0.0121(10) 0.0021(10) 0.0051(8) -0.0023(9)
    C12 0.0172(12) 0.0157(11) 0.0111(9) -0.0002(9) 0.0025(8) 0.0008(8)
    C13 0.0182(12) 0.0157(11) 0.0118(10) 0.0012(9) 0.0033(8) 0.0004(8)
    C14 0.0211(12) 0.0165(11) 0.0116(10) 0.0007(10) 0.0053(8) 0.0005(9)
    C15 0.0162(12) 0.0215(12) 0.0142(10) 0.0018(10) 0.0051(9) -0.0015(9)
    C16 0.0202(13) 0.0236(13) 0.0174(11) 0.0003(10) 0.0067(9) -0.0021(10)
    C17 0.0272(14) 0.0216(13) 0.0228(12) -0.0023(11) 0.0105(10) -0.0073(10)
    C18 0.0336(16) 0.0173(13) 0.0298(13) 0.0024(11) 0.0093(11) 0.0036(10)
    C19 0.0263(14) 0.0213(13) 0.0200(11) 0.0032(11) 0.0072(10) 0.0036(10)
    C20 0.0176(12) 0.0171(11) 0.0154(10) 0.0010(10) 0.0050(9) 0.0012(9)
    C21 0.0158(11) 0.0188(12) 0.0137(10) 0.0001(10) 0.0045(8) 0.0027(9)
    C22 0.0179(12) 0.0166(11) 0.0155(10) -0.0015(9) 0.0035(9) 0.0004(9)
    C23 0.0229(13) 0.0168(12) 0.0156(10) -0.0028(10) 0.0056(9) -0.0019(9)
    C24 0.0216(13) 0.0134(11) 0.0162(10) -0.0021(10) 0.0076(9) -0.0008(9)
    C25 0.0204(13) 0.0196(12) 0.0198(11) 0.0015(10) 0.0056(9) 0.0000(9)
    C26 0.0182(13) 0.0227(13) 0.0280(13) 0.0002(11) 0.0082(10) 0.0002(10)
    C27 0.0257(13) 0.0157(11) 0.0170(11) -0.0013(10) 0.0129(9) -0.0027(9)
    C28 0.0259(14) 0.0183(12) 0.0163(11) -0.0009(10) 0.0058(9) 0.0012(9)
    C29 0.0192(13) 0.0205(12) 0.0203(11) -0.0008(10) 0.0049(9) 0.0001(10)
    C30 0.0231(13) 0.0237(13) 0.0217(12) 0.0012(11) 0.0069(10) -0.0045(10)
    C31 0.0250(14) 0.0202(13) 0.0225(12) -0.0011(11) 0.0144(10) -0.0019(10)
_geom_special_details
;
All e.s.d.'s (except the e.s.d. in the dihedral angle between two l.s. planes)
are estimated using the full covariance matrix. The cell e.s.d.'s are taken
into account individually in the estimation of e.s.d.'s in distances, angles
and torsion angles; correlations between e.s.d.'s in cell parameters are only
used when they are defined by crystal symmetry. An approximate (isotropic)
treatment of cell e.s.d.'s is used for estimating e.s.d.'s involving l.s.
planes.
;
loop_
    _geom_bond_atom_site_label_1
    _geom_bond_atom_site_label_2
    _geom_bond_site_symmetry_2
    _geom_bond_distance
    _geom_bond_publ_flag
    F1 C31 . 1.343(3) ?
    F2 C31 . 1.339(3) ?
    F3 C31 . 1.332(3) ?
    O1 C1 . 1.215(3) ?
    O2 C21 . 1.216(3) ?
    N1 C30 . 1.457(3) ?
    N1 C23 . 1.462(3) ?
    N1 C12 . 1.465(3) ?
    C1 C2 . 1.470(3) ?
    C1 C12 . 1.586(3) ?
    C2 C3 . 1.383(3) ?
    C2 C11 . 1.408(3) ?
    C3 C4 . 1.410(4) ?
    C3 H3A . 0.9500 ?
    C4 C5 . 1.384(4) ?
    C4 H4A . 0.9500 ?
    C5 C6 . 1.417(3) ?
    C5 H5A . 0.9500 ?
    C6 C11 . 1.402(3) ?
    C6 C7 . 1.423(3) ?
    C7 C8 . 1.374(3) ?
    C7 H7A . 0.9500 ?
    C8 C9 . 1.419(4) ?
    C8 H8A . 0.9500 ?
    C9 C10 . 1.370(3) ?
    C9 H9A . 0.9500 ?
    C10 C11 . 1.417(3) ?
    C10 C12 . 1.526(3) ?
    C12 C13 . 1.573(4) ?
    C13 C21 . 1.553(3) ?
    C13 C14 . 1.555(3) ?
    C13 C22 . 1.565(3) ?
    C14 C15 . 1.506(3) ?
    C14 H14A . 0.9900 ?
    C14 H14B . 0.9900 ?
    C15 C16 . 1.390(3) ?
    C15 C20 . 1.395(3) ?
    C16 C17 . 1.392(4) ?
    C16 H16A . 0.9500 ?
    C17 C18 . 1.397(4) ?
    C17 H17A . 0.9500 ?
    C18 C19 . 1.385(4) ?
    C18 H18A . 0.9500 ?
    C19 C20 . 1.390(3) ?
    C19 H19A . 0.9500 ?
    C20 C21 . 1.476(3) ?
    C22 C24 . 1.517(3) ?
    C22 C23 . 1.538(4) ?
    C22 H22A . 1.0000 ?
    C23 H23A . 0.9900 ?
    C23 H23B . 0.9900 ?
    C24 C25 . 1.385(4) ?
    C24 C29 . 1.404(3) ?
    C25 C26 . 1.395(4) ?
    C25 H25A . 0.9500 ?
    C26 C27 . 1.389(3) ?
    C26 H26A . 0.9500 ?
    C27 C28 . 1.387(4) ?
    C27 C31 . 1.495(4) ?
    C28 C29 . 1.390(4) ?
    C28 H28A . 0.9500 ?
    C29 H29A . 0.9500 ?
    C30 H30A . 0.9800 ?
    C30 H30B . 0.9800 ?
    C30 H30C . 0.9800 ?
loop_
    _geom_angle_atom_site_label_1
    _geom_angle_atom_site_label_2
    _geom_angle_atom_site_label_3
    _geom_angle_site_symmetry_1
    _geom_angle_site_symmetry_3
    _geom_angle
    _geom_angle_publ_flag
    C30 N1 C23 . . 114.8(2) ?
    C30 N1 C12 . . 115.90(19) ?
    C23 N1 C12 . . 106.87(18) ?
    O1 C1 C2 . . 127.3(2) ?
    O1 C1 C12 . . 124.5(2) ?
    C2 C1 C12 . . 108.11(19) ?
    C3 C2 C11 . . 120.0(2) ?
    C3 C2 C1 . . 132.3(2) ?
    C11 C2 C1 . . 107.72(19) ?
    C2 C3 C4 . . 118.0(2) ?
    C2 C3 H3A . . 121.0 ?
    C4 C3 H3A . . 121.0 ?
    C5 C4 C3 . . 121.9(2) ?
    C5 C4 H4A . . 119.1 ?
    C3 C4 H4A . . 119.1 ?
    C4 C5 C6 . . 121.2(2) ?
    C4 C5 H5A . . 119.4 ?
    C6 C5 H5A . . 119.4 ?
    C11 C6 C5 . . 115.9(2) ?
    C11 C6 C7 . . 116.4(2) ?
    C5 C6 C7 . . 127.6(2) ?
    C8 C7 C6 . . 119.9(2) ?
    C8 C7 H7A . . 120.1 ?
    C6 C7 H7A . . 120.1 ?
    C7 C8 C9 . . 122.4(2) ?
    C7 C8 H8A . . 118.8 ?
    C9 C8 H8A . . 118.8 ?
    C10 C9 C8 . . 119.3(2) ?
    C10 C9 H9A . . 120.3 ?
    C8 C9 H9A . . 120.4 ?
    C9 C10 C11 . . 118.1(2) ?
    C9 C10 C12 . . 132.7(2) ?
    C11 C10 C12 . . 109.21(19) ?
    C6 C11 C2 . . 123.0(2) ?
    C6 C11 C10 . . 123.9(2) ?
    C2 C11 C10 . . 113.0(2) ?
    N1 C12 C10 . . 112.60(19) ?
    N1 C12 C13 . . 101.81(18) ?
    C10 C12 C13 . . 117.51(19) ?
    N1 C12 C1 . . 113.36(18) ?
    C10 C12 C1 . . 101.53(17) ?
    C13 C12 C1 . . 110.51(18) ?
    C21 C13 C14 . . 102.34(18) ?
    C21 C13 C22 . . 110.03(17) ?
    C14 C13 C22 . . 119.3(2) ?
    C21 C13 C12 . . 107.02(19) ?
    C14 C13 C12 . . 113.39(18) ?
    C22 C13 C12 . . 104.30(19) ?
    C15 C14 C13 . . 104.15(18) ?
    C15 C14 H14A . . 110.9 ?
    C13 C14 H14A . . 110.9 ?
    C15 C14 H14B . . 110.9 ?
    C13 C14 H14B . . 110.9 ?
    H14A C14 H14B . . 108.9 ?
    C16 C15 C20 . . 119.7(2) ?
    C16 C15 C14 . . 129.1(2) ?
    C20 C15 C14 . . 111.2(2) ?
    C15 C16 C17 . . 118.4(2) ?
    C15 C16 H16A . . 120.8 ?
    C17 C16 H16A . . 120.8 ?
    C16 C17 C18 . . 121.5(2) ?
    C16 C17 H17A . . 119.3 ?
    C18 C17 H17A . . 119.3 ?
    C19 C18 C17 . . 120.3(2) ?
    C19 C18 H18A . . 119.9 ?
    C17 C18 H18A . . 119.9 ?
    C18 C19 C20 . . 118.1(2) ?
    C18 C19 H19A . . 121.0 ?
    C20 C19 H19A . . 121.0 ?
    C19 C20 C15 . . 122.1(2) ?
    C19 C20 C21 . . 128.9(2) ?
    C15 C20 C21 . . 109.0(2) ?
    O2 C21 C20 . . 127.1(2) ?
    O2 C21 C13 . . 125.6(2) ?
    C20 C21 C13 . . 107.31(18) ?
    C24 C22 C23 . . 114.6(2) ?
    C24 C22 C13 . . 116.69(19) ?
    C23 C22 C13 . . 104.93(19) ?
    C24 C22 H22A . . 106.7 ?
    C23 C22 H22A . . 106.7 ?
    C13 C22 H22A . . 106.7 ?
    N1 C23 C22 . . 103.67(19) ?
    N1 C23 H23A . . 111.0 ?
    C22 C23 H23A . . 111.0 ?
    N1 C23 H23B . . 111.0 ?
    C22 C23 H23B . . 111.0 ?
    H23A C23 H23B . . 109.0 ?
    C25 C24 C29 . . 118.6(2) ?
    C25 C24 C22 . . 119.6(2) ?
    C29 C24 C22 . . 121.7(2) ?
    C24 C25 C26 . . 121.4(2) ?
    C24 C25 H25A . . 119.3 ?
    C26 C25 H25A . . 119.3 ?
    C27 C26 C25 . . 119.4(2) ?
    C27 C26 H26A . . 120.3 ?
    C25 C26 H26A . . 120.3 ?
    C28 C27 C26 . . 120.0(2) ?
    C28 C27 C31 . . 120.0(2) ?
    C26 C27 C31 . . 119.9(2) ?
    C27 C28 C29 . . 120.3(2) ?
    C27 C28 H28A . . 119.8 ?
    C29 C28 H28A . . 119.8 ?
    C28 C29 C24 . . 120.2(2) ?
    C28 C29 H29A . . 119.9 ?
    C24 C29 H29A . . 119.9 ?
    N1 C30 H30A . . 109.5 ?
    N1 C30 H30B . . 109.5 ?
    H30A C30 H30B . . 109.5 ?
    N1 C30 H30C . . 109.5 ?
    H30A C30 H30C . . 109.5 ?
    H30B C30 H30C . . 109.5 ?
    F3 C31 F2 . . 106.7(2) ?
    F3 C31 F1 . . 105.7(2) ?
    F2 C31 F1 . . 105.8(2) ?
    F3 C31 C27 . . 113.2(2) ?
    F2 C31 C27 . . 112.7(2) ?
    F1 C31 C27 . . 112.2(2) ?
loop_
    _geom_torsion_atom_site_label_1
    _geom_torsion_atom_site_label_2
    _geom_torsion_atom_site_label_3
    _geom_torsion_atom_site_label_4
    _geom_torsion_site_symmetry_1
    _geom_torsion_site_symmetry_2
    _geom_torsion_site_symmetry_3
    _geom_torsion_site_symmetry_4
    _geom_torsion
    _geom_torsion_publ_flag
    O1 C1 C2 C3 . . . . -5.3(5) ?
    C12 C1 C2 C3 . . . . 178.6(3) ?
    O1 C1 C2 C11 . . . . 171.9(2) ?
    C12 C1 C2 C11 . . . . -4.2(3) ?
    C11 C2 C3 C4 . . . . 0.4(4) ?
    C1 C2 C3 C4 . . . . 177.3(3) ?
    C2 C3 C4 C5 . . . . -1.4(4) ?
    C3 C4 C5 C6 . . . . 0.5(4) ?
    C4 C5 C6 C11 . . . . 1.4(4) ?
    C4 C5 C6 C7 . . . . -176.6(3) ?
    C11 C6 C7 C8 . . . . -1.2(4) ?
    C5 C6 C7 C8 . . . . 176.8(3) ?
    C6 C7 C8 C9 . . . . 0.9(4) ?
    C7 C8 C9 C10 . . . . 0.9(4) ?
    C8 C9 C10 C11 . . . . -2.2(4) ?
    C8 C9 C10 C12 . . . . -179.9(3) ?
    C5 C6 C11 C2 . . . . -2.5(4) ?
    C7 C6 C11 C2 . . . . 175.8(2) ?
    C5 C6 C11 C10 . . . . -178.5(2) ?
    C7 C6 C11 C10 . . . . -0.2(4) ?
    C3 C2 C11 C6 . . . . 1.6(4) ?
    C1 C2 C11 C6 . . . . -176.0(2) ?
    C3 C2 C11 C10 . . . . 178.0(2) ?
    C1 C2 C11 C10 . . . . 0.4(3) ?
    C9 C10 C11 C6 . . . . 1.9(4) ?
    C12 C10 C11 C6 . . . . -179.9(2) ?
    C9 C10 C11 C2 . . . . -174.4(2) ?
    C12 C10 C11 C2 . . . . 3.8(3) ?
    C30 N1 C12 C10 . . . . 61.1(3) ?
    C23 N1 C12 C10 . . . . -169.48(19) ?
    C30 N1 C12 C13 . . . . -172.15(19) ?
    C23 N1 C12 C13 . . . . -42.7(2) ?
    C30 N1 C12 C1 . . . . -53.5(3) ?
    C23 N1 C12 C1 . . . . 76.0(2) ?
    C9 C10 C12 N1 . . . . 50.4(4) ?
    C11 C10 C12 N1 . . . . -127.4(2) ?
    C9 C10 C12 C13 . . . . -67.4(3) ?
    C11 C10 C12 C13 . . . . 114.8(2) ?
    C9 C10 C12 C1 . . . . 172.0(3) ?
    C11 C10 C12 C1 . . . . -5.8(2) ?
    O1 C1 C12 N1 . . . . -49.2(3) ?
    C2 C1 C12 N1 . . . . 127.1(2) ?
    O1 C1 C12 C10 . . . . -170.2(2) ?
    C2 C1 C12 C10 . . . . 6.0(2) ?
    O1 C1 C12 C13 . . . . 64.4(3) ?
    C2 C1 C12 C13 . . . . -119.4(2) ?
    N1 C12 C13 C21 . . . . -90.2(2) ?
    C10 C12 C13 C21 . . . . 33.3(2) ?
    C1 C12 C13 C21 . . . . 149.07(18) ?
    N1 C12 C13 C14 . . . . 157.69(18) ?
    C10 C12 C13 C14 . . . . -78.8(2) ?
    C1 C12 C13 C14 . . . . 37.0(3) ?
    N1 C12 C13 C22 . . . . 26.4(2) ?
    C10 C12 C13 C22 . . . . 149.85(18) ?
    C1 C12 C13 C22 . . . . -94.3(2) ?
    C21 C13 C14 C15 . . . . -23.7(2) ?
    C22 C13 C14 C15 . . . . -145.3(2) ?
    C12 C13 C14 C15 . . . . 91.2(2) ?
    C13 C14 C15 C16 . . . . -163.4(3) ?
    C13 C14 C15 C20 . . . . 18.0(3) ?
    C20 C15 C16 C17 . . . . -0.4(4) ?
    C14 C15 C16 C17 . . . . -178.8(3) ?
    C15 C16 C17 C18 . . . . 1.2(4) ?
    C16 C17 C18 C19 . . . . -0.6(4) ?
    C17 C18 C19 C20 . . . . -0.8(4) ?
    C18 C19 C20 C15 . . . . 1.7(4) ?
    C18 C19 C20 C21 . . . . -176.6(3) ?
    C16 C15 C20 C19 . . . . -1.1(4) ?
    C14 C15 C20 C19 . . . . 177.6(2) ?
    C16 C15 C20 C21 . . . . 177.5(2) ?
    C14 C15 C20 C21 . . . . -3.8(3) ?
    C19 C20 C21 O2 . . . . -13.3(4) ?
    C15 C20 C21 O2 . . . . 168.3(3) ?
    C19 C20 C21 C13 . . . . 166.2(3) ?
    C15 C20 C21 C13 . . . . -12.3(3) ?
    C14 C13 C21 O2 . . . . -158.2(2) ?
    C22 C13 C21 O2 . . . . -30.4(3) ?
    C12 C13 C21 O2 . . . . 82.3(3) ?
    C14 C13 C21 C20 . . . . 22.3(2) ?
    C22 C13 C21 C20 . . . . 150.1(2) ?
    C12 C13 C21 C20 . . . . -97.1(2) ?
    C21 C13 C22 C24 . . . . -120.0(2) ?
    C14 C13 C22 C24 . . . . -2.2(3) ?
    C12 C13 C22 C24 . . . . 125.5(2) ?
    C21 C13 C22 C23 . . . . 112.0(2) ?
    C14 C13 C22 C23 . . . . -130.3(2) ?
    C12 C13 C22 C23 . . . . -2.5(2) ?
    C30 N1 C23 C22 . . . . 171.83(18) ?
    C12 N1 C23 C22 . . . . 41.8(2) ?
    C24 C22 C23 N1 . . . . -151.82(18) ?
    C13 C22 C23 N1 . . . . -22.5(2) ?
    C23 C22 C24 C25 . . . . -128.6(2) ?
    C13 C22 C24 C25 . . . . 108.2(2) ?
    C23 C22 C24 C29 . . . . 50.6(3) ?
    C13 C22 C24 C29 . . . . -72.5(3) ?
    C29 C24 C25 C26 . . . . -1.7(4) ?
    C22 C24 C25 C26 . . . . 177.6(2) ?
    C24 C25 C26 C27 . . . . 0.9(4) ?
    C25 C26 C27 C28 . . . . 0.6(4) ?
    C25 C26 C27 C31 . . . . -176.3(2) ?
    C26 C27 C28 C29 . . . . -1.5(4) ?
    C31 C27 C28 C29 . . . . 175.4(2) ?
    C27 C28 C29 C24 . . . . 0.7(4) ?
    C25 C24 C29 C28 . . . . 0.8(4) ?
    C22 C24 C29 C28 . . . . -178.4(2) ?
    C28 C27 C31 F3 . . . . 160.1(2) ?
    C26 C27 C31 F3 . . . . -23.0(3) ?
    C28 C27 C31 F2 . . . . 38.9(3) ?
    C26 C27 C31 F2 . . . . -144.2(2) ?
    C28 C27 C31 F1 . . . . -80.4(3) ?
    C26 C27 C31 F1 . . . . 96.5(3) ?
loop_
    _geom_hbond_atom_site_label_D
    _geom_hbond_atom_site_label_H
    _geom_hbond_atom_site_label_A
    _geom_hbond_site_symmetry_A
    _geom_hbond_distance_DH
    _geom_hbond_distance_HA
    _geom_hbond_distance_DA
    _geom_hbond_angle_DHA
    _geom_hbond_publ_flag
    C29 H29A O1 . 0.9500 2.2900 3.166(3) 153.00 yes
    C4 H4A O2 4_676 0.95 2.52 3.364(3) 147.3 yes
    C16 H16A N1 4_576 0.95 2.51 3.429(3) 162.8 yes
    C26 H26A O1 1_455 0.9500 2.5100 3.324(3) 144.00 yes
    C5 H5A Cg1 1_655 0.9500 2.74 3.417(3) 129 yes
_iucr_refine_instructions_details
;
TITL as4a_0m in P2(1)/c (100K)
CELL 0.71073   8.8373  20.1333  13.7129  90.000  96.243  90.000
ZERR    4.00   0.0002   0.0005   0.0003   0.000   0.001   0.000
LATT  1
SYMM -X, 0.5+Y, 0.5-Z
SFAC C H N O F
UNIT 124 88 4 8 12
TEMP -173.000
SIZE 0.203 0.28 0.297
L.S. 10
BOND $H
FMAP 2 1 60
PLAN 20
OMIT -7 13 13
OMIT -6 12 12
OMIT -9 10 9
OMIT -7 1 17
OMIT -6 11 16
OMIT -9 11 10
OMIT -6 11 15
OMIT -5 2  16
OMIT -7 9 15
OMIT -4 0 18
OMIT -7 10 15
EQIV $1 1+x,3/2-y,1/2+z
HTAB C4 O2_$1
EQIV $2 x,3/2-y,1/2+z
HTAB C16 N1_$2
ACTA
CONF
WGHT      0.0620      2.6644
FVAR       0.44375
F1    5    0.000969    0.428167    0.714151    11.00000    0.05158    0.01616 =
         0.02846   -0.00132    0.01871   -0.00607
F2    5    0.062382    0.497467    0.829939    11.00000    0.05649    0.04221 =
         0.01761   -0.00182    0.01212   -0.02137
F3    5   -0.147431    0.508820    0.737158    11.00000    0.03460    0.04083 =
         0.05483    0.01428    0.02906    0.00481
O1    4    0.647251    0.625879    0.598306    11.00000    0.02042    0.01984 =
         0.01919    0.00535    0.00443   -0.00054
O2    4    0.258632    0.760054    0.334288    11.00000    0.02808    0.02372 =
         0.01303    0.00070    0.00017   -0.00030
N1    3    0.539110    0.653338    0.384543    11.00000    0.01886    0.01569 =
         0.01406   -0.00349    0.00603   -0.00044
C1    1    0.658490    0.679190    0.558149    11.00000    0.01599    0.01829 =
         0.01147   -0.00052    0.00685    0.00100
C2    1    0.774634    0.730526    0.582867    11.00000    0.01780    0.01722 =
         0.01356   -0.00234    0.00596    0.00090
C3    1    0.891377    0.735881    0.658262    11.00000    0.01950    0.02421 =
         0.01386   -0.00148    0.00528    0.00116
AFIX  43
H3A   2    0.905528    0.703143    0.708313    11.00000   -1.20000
AFIX   0
C4    1    0.988744    0.791366    0.658627    11.00000    0.01873    0.02736 =
         0.01967   -0.00597    0.00137   -0.00055
AFIX  43
H4A   2    1.068069    0.796311    0.710707    11.00000   -1.20000
AFIX   0
C5    1    0.972013    0.838842    0.585235    11.00000    0.01896    0.02252 =
         0.02116   -0.00536    0.00548   -0.00349
AFIX  43
H5A   2    1.040364    0.875374    0.587746    11.00000   -1.20000
AFIX   0
C6    1    0.854731    0.833926    0.506406    11.00000    0.02003    0.01944 =
         0.01621   -0.00385    0.00823   -0.00060
C7    1    0.827930    0.876675    0.423688    11.00000    0.02667    0.01948 =
         0.02061   -0.00121    0.00939   -0.00556
AFIX  43
H7A   2    0.889740    0.914854    0.418565    11.00000   -1.20000
AFIX   0
C8    1    0.712491    0.862612    0.351270    11.00000    0.02824    0.02275 =
         0.01420    0.00264    0.00905   -0.00251
AFIX  43
H8A   2    0.697071    0.891304    0.296086    11.00000   -1.20000
AFIX   0
C9    1    0.615425    0.806820    0.355831    11.00000    0.02367    0.02414 =
         0.01178    0.00012    0.00529   -0.00011
AFIX  43
H9A   2    0.537521    0.798132    0.304047    11.00000   -1.20000
AFIX   0
C10   1    0.635233    0.765612    0.435702    11.00000    0.01632    0.01751 =
         0.01247   -0.00233    0.00673    0.00116
C11   1    0.756518    0.779444    0.509193    11.00000    0.01795    0.01938 =
         0.01215   -0.00227    0.00515    0.00210
C12   1    0.553237    0.702780    0.463382    11.00000    0.01723    0.01575 =
         0.01110    0.00077    0.00255   -0.00017
C13   1    0.383473    0.710039    0.486415    11.00000    0.01818    0.01567 =
         0.01184    0.00038    0.00325    0.00123
C14   1    0.368426    0.737448    0.590955    11.00000    0.02108    0.01655 =
         0.01161    0.00053    0.00532    0.00072
AFIX  23
H14A  2    0.276026    0.719779    0.616655    11.00000   -1.20000
H14B  2    0.458607    0.725558    0.636894    11.00000   -1.20000
AFIX   0
C15   1    0.357419    0.811568    0.576921    11.00000    0.01625    0.02151 =
         0.01416   -0.00150    0.00507    0.00181
C16   1    0.377498    0.861775    0.646704    11.00000    0.02024    0.02359 =
         0.01739   -0.00214    0.00671    0.00031
AFIX  43
H16A  2    0.403617    0.851595    0.714078    11.00000   -1.20000
AFIX   0
C17   1    0.358412    0.927344    0.615494    11.00000    0.02718    0.02159 =
         0.02276   -0.00730    0.01053   -0.00226
AFIX  43
H17A  2    0.373750    0.962183    0.662247    11.00000   -1.20000
AFIX   0
C18   1    0.317212    0.943028    0.516962    11.00000    0.03356    0.01726 =
         0.02977    0.00357    0.00931    0.00240
AFIX  43
H18A  2    0.303930    0.988143    0.497604    11.00000   -1.20000
AFIX   0
C19   1    0.295643    0.893120    0.447374    11.00000    0.02627    0.02133 =
         0.02003    0.00358    0.00721    0.00317
AFIX  43
H19A  2    0.266326    0.903212    0.380303    11.00000   -1.20000
AFIX   0
C20   1    0.318145    0.827808    0.478530    11.00000    0.01756    0.01709 =
         0.01539    0.00117    0.00500    0.00096
C21   1    0.310595    0.766313    0.419568    11.00000    0.01579    0.01879 =
         0.01373    0.00269    0.00451    0.00008
C22   1    0.308607    0.641779    0.455011    11.00000    0.01791    0.01657 =
         0.01555    0.00040    0.00354   -0.00155
AFIX  13
H22A  2    0.229125    0.651106    0.399065    11.00000   -1.20000
AFIX   0
C23   1    0.435011    0.602067    0.412726    11.00000    0.02294    0.01681 =
         0.01556   -0.00185    0.00558   -0.00275
AFIX  23
H23A  2    0.486875    0.571894    0.462683    11.00000   -1.20000
H23B  2    0.393401    0.575600    0.355115    11.00000   -1.20000
AFIX   0
C24   1    0.229755    0.605059    0.531818    11.00000    0.02163    0.01345 =
         0.01625   -0.00082    0.00757   -0.00211
C25   1    0.072368    0.601197    0.522316    11.00000    0.02037    0.01963 =
         0.01981    0.00000    0.00564    0.00150
AFIX  43
H25A  2    0.015345    0.623117    0.469033    11.00000   -1.20000
AFIX   0
C26   1   -0.004157    0.565798    0.589342    11.00000    0.01818    0.02268 =
         0.02804    0.00022    0.00825    0.00023
AFIX  43
H26A  2   -0.112115    0.563087    0.581214    11.00000   -1.20000
AFIX   0
C27   1    0.078959    0.534556    0.668065    11.00000    0.02570    0.01568 =
         0.01699   -0.00272    0.01294   -0.00135
C28   1    0.236504    0.539249    0.680081    11.00000    0.02592    0.01835 =
         0.01632    0.00120    0.00577   -0.00092
AFIX  43
H28A  2    0.292880    0.518681    0.734857    11.00000   -1.20000
AFIX   0
C29   1    0.312261    0.573881    0.612400    11.00000    0.01923    0.02049 =
         0.02028    0.00011    0.00487   -0.00084
AFIX  43
H29A  2    0.420233    0.576472    0.620678    11.00000   -1.20000
AFIX   0
C30   1    0.681606    0.628400    0.354382    11.00000    0.02308    0.02370 =
         0.02174   -0.00454    0.00687    0.00119
AFIX 137
H30A  2    0.660564    0.602458    0.293959    11.00000   -1.50000
H30B  2    0.732049    0.600099    0.406255    11.00000   -1.50000
H30C  2    0.748063    0.665866    0.342642    11.00000   -1.50000
AFIX   0
C31   1   -0.001062    0.493026    0.736936    11.00000    0.02499    0.02020 =
         0.02252   -0.00189    0.01438   -0.00113
HKLF 4
REM  as4a_0m in P2(1)/c (100K)
REM R1 =  0.0818 for   4753 Fo > 4sig(Fo)  and  0.1229 for all   7039 data
REM    335 parameters refined using      0 restraints
END
REM Highest difference peak  0.549,  deepest hole -0.366,  1-sigma level  0.080
Q1    1   0.7008  0.7776  0.4645  11.00000  0.05    0.55
Q2    1   0.0382  0.5162  0.7044  11.00000  0.05    0.55
Q3    1   0.2635  0.5617  0.6445  11.00000  0.05    0.46
Q4    1   0.2659  0.6159  0.4851  11.00000  0.05    0.45
Q5    1   0.8343  0.7236  0.6181  11.00000  0.05    0.40
Q6    1   0.5765  0.6865  0.5131  11.00000  0.05    0.40
Q7    1   0.8889  0.8446  0.4566  11.00000  0.05    0.39
Q8    1   0.7855  0.7555  0.5439  11.00000  0.05    0.38
Q9    1   0.7170  0.7017  0.5904  11.00000  0.05    0.38
Q10   1   0.2522  0.5866  0.5783  11.00000  0.05    0.38
Q11   1   0.3863  0.7207  0.5395  11.00000  0.05    0.38
Q12   1   0.6709  0.7775  0.3815  11.00000  0.05    0.37
Q13   1   0.3872  0.6149  0.4527  11.00000  0.05    0.37
Q14   1   0.3695  0.7413  0.4466  11.00000  0.05    0.37
Q15   1   0.3295  0.7368  0.4628  11.00000  0.05    0.36
Q16   1   0.8224  0.8605  0.4733  11.00000  0.05    0.36
Q17   1  -0.0652  0.4983  0.7841  11.00000  0.05    0.35
Q18   1   0.5834  0.7392  0.4414  11.00000  0.05    0.35
Q19   1   0.3316  0.7719  0.3619  11.00000  0.05    0.35
Q20   1   0.4946  0.6968  0.5040  11.00000  0.05    0.35
;
