# Supplementary material for: 1′-Methyl-4′-[4-(trifluoro­meth­yl)phen­yl]dispiro­[acenaphthyl­ene-1,2′-pyrrolidine-3′,2′′-indane]-2,1′′(1H)-dione
Source: Acta Crystallogr Sect E Struct Rep Online. 2012 Apr 4;68(Pt 5):o1296–7. doi: 10.1107/S1600536812013645 (PMC3344443; doi:10.1107/S1600536812013645)
Supplement: Supplementary file 2 [file e-68-o1296-Isup2.hkl]

# 
# h,k,l, Fc-squared, Fo-squared, sigma(Fo-squared) and status flag 
# 
data_I
_shelx_title ' as4a_0m in P2(1)/c (100K)' 
_shelx_refln_list_code          4 
_shelx_F_calc_maximum      227.39 
_exptl_crystal_F_000      1032.00 
_reflns_d_resolution_high  0.7081 
 
loop_ 
 _symmetry_equiv_pos_as_xyz 
 'x, y, z' 
 '-x, y+1/2, -z+1/2' 
 '-x, -y, -z' 
 'x, -y-1/2, z-1/2' 
 
_cell_length_a     8.8373 
_cell_length_b    20.1333 
_cell_length_c    13.7129 
_cell_angle_alpha  90.000 
_cell_angle_beta   96.243 
_cell_angle_gamma  90.000 
 
_shelx_F_squared_multiplier     1.000 
 
loop_ 
 _refln_index_h 
 _refln_index_k 
 _refln_index_l 
 _refln_F_squared_calc 
 _refln_F_squared_meas 
 _refln_F_squared_sigma 
 _refln_observed_status 
   1   0   0      222.66       85.12     10.27 o 
   2   0   0     3657.49     3183.32    144.13 o 
   3   0   0    51704.16    50732.18   1396.36 o 
   4   0   0       42.88       78.85     10.57 o 
   5   0   0        3.37        3.45      6.91 o 
   6   0   0     1843.42     1674.31     51.59 o 
   7   0   0       12.37       15.38      9.94 o 
   8   0   0      422.52      437.01     57.19 o 
   9   0   0      755.96      588.91     81.52 o 
  10   0   0       78.31      103.51     51.49 o 
  11   0   0      108.24       74.18     53.01 o 
  12   0   0        0.06      -39.09     39.09 o 
   1   1   0      202.15      188.81     11.03 o 
   2   1   0     7470.94     7176.08    201.97 o 
   3   1   0     1429.84     1438.85     39.02 o 
   4   1   0     2377.43     2428.40     47.18 o 
   5   1   0        2.24       10.40      5.14 o 
   6   1   0        6.74       21.96      6.81 o 
   7   1   0      147.11      146.48     12.05 o 
   8   1   0       66.97       84.88     15.06 o 
   9   1   0      697.53      579.83     57.86 o 
  10   1   0      113.85      118.79     37.79 o 
  11   1   0        1.50      -17.68     30.41 o 
  12   1   0      200.70      198.61     46.92 o 
   0   2   0     6800.00     7694.19    266.73 o 
   1   2   0    26880.43    26990.23    666.04 o 
   2   2   0     6265.52     6090.99    107.62 o 
   3   2   0      273.69      303.79     14.18 o 
   4   2   0      545.66      580.89     16.56 o 
   5   2   0       53.01       79.18      8.60 o 
   6   2   0      268.75      274.99     15.41 o 
   7   2   0      325.08      310.84     15.67 o 
   8   2   0      532.68      591.50     49.10 o 
   9   2   0        8.32      -19.01     28.52 o 
  10   2   0       95.59       58.24     33.09 o 
  11   2   0       37.14        5.31     32.38 o 
  12   2   0      222.57      175.95     46.07 o 
   1   3   0     5787.49     5867.53    100.51 o 
   2   3   0        0.08        1.42      3.28 o 
   3   3   0      565.52      490.05     13.78 o 
   4   3   0        0.44       -1.79      3.43 o 
   5   3   0     1454.29     1556.89     27.82 o 
   6   3   0       54.42       44.25      6.18 o 
   7   3   0      124.84      123.95      9.49 o 
   8   3   0      476.93      444.12     27.88 o 
   9   3   0       61.79       29.73     42.76 o 
  10   3   0      234.68      237.37     61.87 o 
  11   3   0        5.19       -3.99     23.65 o 
  12   3   0       41.51       -3.13     36.02 o 
   0   4   0        7.65        6.15      3.79 o 
   1   4   0     8518.46     8872.11    136.95 o 
   2   4   0      328.65      298.77     11.17 o 
   3   4   0     1104.91     1090.14     20.91 o 
   4   4   0       16.39       10.73      4.35 o 
   5   4   0      220.75      220.59      9.99 o 
   6   4   0     1180.83     1091.15     23.16 o 
   7   4   0       82.64       92.48      8.47 o 
   8   4   0     1361.76     1211.35     42.63 o 
   9   4   0        3.37        8.99     29.72 o 
  10   4   0        6.16        0.58     31.03 o 
  11   4   0       16.94       -1.23     33.30 o 
  12   4   0       18.52       -0.35     34.91 o 
   1   5   0     9858.67    10170.79    157.63 o 
   2   5   0     3569.16     3449.05     73.16 o 
   3   5   0       59.64       34.37      4.85 o 
   4   5   0      840.55      830.52     18.76 o 
   5   5   0        3.02        8.23      4.41 o 
   6   5   0      135.12      139.19      9.12 o 
   7   5   0      684.37      656.04     20.38 o 
   8   5   0       10.67       26.98     11.99 o 
   9   5   0       58.18       30.67     32.04 o 
  10   5   0       48.89       56.60     34.41 o 
  11   5   0       64.71       46.75     37.98 o 
  12   5   0        0.91      -56.47     57.00 o 
   0   6   0      808.29      924.79     27.52 o 
   1   6   0      518.74      489.18     13.32 o 
   2   6   0     2291.82     2469.28     43.26 o 
   3   6   0     1402.12     1491.68     31.21 o 
   4   6   0     1500.29     1518.94     31.59 o 
   5   6   0       89.04      100.70      7.62 o 
   6   6   0      673.35      680.22     18.04 o 
   7   6   0       64.73       50.89      8.23 o 
   8   6   0      165.42      202.81     21.22 o 
   9   6   0      144.27      121.19     36.70 o 
  10   6   0      151.96      115.14     39.79 o 
  11   6   0       25.63       -1.87     35.95 o 
  12   6   0        6.69      -41.13     41.13 o 
   1   7   0       59.77       32.76      5.06 o 
   2   7   0        0.25       -2.78      3.44 o 
   3   7   0      395.68      442.40     13.34 o 
   4   7   0      460.64      484.18     14.89 o 
   5   7   0     1112.26     1042.91     26.38 o 
   6   7   0      303.27      331.34     15.01 o 
   7   7   0       12.58        2.27     11.46 o 
   8   7   0      453.06      512.68     35.63 o 
   9   7   0       45.59       48.97     21.04 o 
  10   7   0        0.09      -29.05     29.05 o 
  11   7   0        0.20       82.39     40.11 o 
  12   7   0        4.53       11.22     38.03 o 
   0   8   0     4919.64     5050.07     91.04 o 
   1   8   0      304.96      321.40      9.99 o 
   2   8   0     4395.17     5014.74     82.89 o 
   3   8   0      757.52      796.91     18.91 o 
   4   8   0       91.90      107.41      8.22 o 
   5   8   0      711.52      663.93     21.12 o 
   6   8   0      454.91      481.75     17.16 o 
   7   8   0       20.65       35.49     12.61 o 
   8   8   0       35.47        7.89     18.20 o 
   9   8   0      290.74      290.27     31.35 o 
  10   8   0        7.47       -5.82     30.48 o 
  11   8   0        0.05        7.23     35.02 o 
   1   9   0      584.84      708.23     20.12 o 
   2   9   0        0.02        5.69      4.17 o 
   3   9   0      207.99      158.78      9.26 o 
   4   9   0       16.24       16.61      5.14 o 
   5   9   0      851.40      850.52     27.09 o 
   6   9   0       69.61       81.01     10.78 o 
   7   9   0      220.53      242.03     22.11 o 
   8   9   0       79.23       91.58     22.18 o 
   9   9   0        0.28      -16.39     16.39 o 
  10   9   0        0.50       10.41     32.40 o 
  11   9   0        2.76       10.28     36.39 o 
   0  10   0       85.06      102.01      8.37 o 
   1  10   0      630.46      568.88     13.90 o 
   2  10   0     1749.27     1879.18     34.13 o 
   3  10   0      228.15      202.92     11.09 o 
   4  10   0      164.31      158.72     10.69 o 
   5  10   0      543.77      535.58     19.72 o 
   6  10   0      129.49      140.00     12.68 o 
   7  10   0        0.48       -8.60     12.58 o 
   8  10   0       33.01       34.78     20.44 o 
   9  10   0        5.70      -17.40     17.40 o 
  10  10   0       22.01       37.23     36.71 o 
  11  10   0       16.34      -18.93     35.09 o 
   1  11   0      993.72      964.62     19.65 o 
   2  11   0     1783.54     1959.07     35.72 o 
   3  11   0      404.94      411.20     14.81 o 
   4  11   0      179.72      179.78     11.75 o 
   5  11   0     1058.72     1109.05     27.37 o 
   6  11   0       61.67       57.12     11.94 o 
   7  11   0      165.56      174.73     19.81 o 
   8  11   0        0.44       -5.45     18.84 o 
   9  11   0       32.90       63.87     25.20 o 
  10  11   0        6.06        0.80     32.71 o 
  11  11   0       23.96      -11.92     36.26 o 
   0  12   0      671.78      658.56     20.36 o 
   1  12   0     2022.29     2047.06     36.63 o 
   2  12   0      708.16      766.69     19.53 o 
   3  12   0       22.32       27.89      6.60 o 
   4  12   0       52.37       53.28      8.26 o 
   5  12   0       64.00       72.50      9.24 o 
   6  12   0      309.13      355.32     21.68 o 
   7  12   0      221.60      231.92     24.02 o 
   8  12   0       16.86        1.99     19.87 o 
   9  12   0       16.20       12.18     20.14 o 
  10  12   0       14.60       41.93     37.28 o 
  11  12   0       22.93        4.80     36.62 o 
   1  13   0      421.87      458.66     13.63 o 
   2  13   0      157.22      186.98     10.99 o 
   3  13   0      501.58      530.56     18.84 o 
   4  13   0        9.71        5.72      6.21 o 
   5  13   0     1344.01     1241.72     36.75 o 
   6  13   0       57.78       57.02     12.58 o 
   7  13   0       37.28       30.94     20.68 o 
   8  13   0       33.54       30.96     20.81 o 
   9  13   0       34.69       29.84     22.31 o 
  10  13   0        1.61      -11.00     33.33 o 
  11  13   0       94.20       57.79     40.04 o 
   0  14   0     1426.80     1402.17     34.47 o 
   1  14   0      393.45      400.53     14.18 o 
   2  14   0     1936.89     1915.18     34.63 o 
   3  14   0      887.09      928.76     24.07 o 
   4  14   0      339.21      340.15     18.30 o 
   5  14   0      430.03      466.17     23.85 o 
   6  14   0      882.16      944.85     36.38 o 
   7  14   0      667.80      687.14     42.60 o 
   8  14   0      128.10      143.67     27.10 o 
   9  14   0        0.19        2.97     21.13 o 
  10  14   0      153.62      114.81     41.01 o 
   1  15   0      140.11      154.84      8.73 o 
   2  15   0      601.34      608.35     17.45 o 
   3  15   0      144.75      157.33     11.87 o 
   4  15   0       32.20       21.66     10.15 o 
   5  15   0     1267.60     1131.07     36.05 o 
   6  15   0      151.58      189.18     18.43 o 
   7  15   0        1.48       -8.35     25.50 o 
   8  15   0        2.08      -18.90     18.90 o 
   9  15   0      118.51      135.24     28.69 o 
  10  15   0       38.49       -5.72     49.81 o 
   0  16   0     1033.61      995.16     38.74 o 
   1  16   0        7.39       15.63      6.37 o 
   2  16   0       23.43       15.83      7.77 o 
   3  16   0     2007.99     1943.89     53.31 o 
   4  16   0      581.10      521.88     32.76 o 
   5  16   0       24.02       28.53     12.57 o 
   6  16   0     1766.80     1854.16     82.84 o 
   7  16   0        0.94       -3.21     23.62 o 
   8  16   0       23.65        9.50     27.58 o 
   9  16   0        0.05      -15.59     25.88 o 
  10  16   0       15.30        1.73     49.55 o 
   1  17   0      276.25      325.15     27.54 o 
   2  17   0       37.04       52.92     14.76 o 
   3  17   0       67.12       55.97     14.45 o 
   4  17   0        6.86       13.12     13.19 o 
   5  17   0       16.36       13.25     14.78 o 
   6  17   0       56.70       77.98     36.97 o 
   7  17   0        0.75      -19.29     30.88 o 
   8  17   0        2.79      -24.60     32.44 o 
   9  17   0      369.77      394.56     65.09 o 
   0  18   0      309.69      346.28     35.01 o 
   1  18   0      765.17      746.58     31.01 o 
   2  18   0        3.11       -4.77      8.26 o 
   3  18   0       93.11       67.38     20.83 o 
   4  18   0      302.81      245.60     24.51 o 
   5  18   0       13.86       10.72     19.48 o 
   6  18   0       31.47       -5.63     33.87 o 
   7  18   0       49.63      -21.75     31.97 o 
   8  18   0        5.18      -23.51     34.94 o 
   9  18   0       88.63       86.30     44.00 o 
   1  19   0      729.81      685.53     36.25 o 
   2  19   0      538.19      479.91     31.42 o 
   3  19   0        0.20        1.66     14.91 o 
   4  19   0        2.77      -17.19     17.19 o 
   5  19   0       12.24       17.59     20.98 o 
   6  19   0      230.60      221.45     50.70 o 
   7  19   0      153.54       49.57     40.61 o 
   8  19   0       24.22       10.71     37.98 o 
   9  19   0      116.34       94.92     48.29 o 
   0  20   0       32.00        8.77     41.79 o 
   1  20   0       17.65       28.13     12.49 o 
   2  20   0      523.26      538.90     64.07 o 
   3  20   0      429.31      363.52     37.94 o 
   4  20   0      131.35      141.79     28.83 o 
   5  20   0        1.65       11.23     32.10 o 
   6  20   0      696.84      687.42     81.70 o 
   7  20   0       64.47       56.15     47.11 o 
   8  20   0       55.78       69.13     45.42 o 
   1  21   0      307.91      248.55     34.05 o 
   2  21   0      124.43       69.11     36.09 o 
   3  21   0      401.14      347.37     37.85 o 
   4  21   0       72.74       89.66     31.67 o 
   5  21   0       53.95       10.88     24.37 o 
   6  21   0       49.87       71.09     41.66 o 
   7  21   0       34.77        1.22     40.05 o 
   8  21   0        9.57       14.25     39.21 o 
   0  22   0        4.08      -18.03     28.05 o 
   1  22   0       69.44       82.56     25.88 o 
   3  22   0       28.36        5.38     43.54 o 
   4  22   0      146.98      151.24     32.25 o 
   5  22   0      172.50      175.82     32.79 o 
   6  22   0       45.23       50.43     42.36 o 
   7  22   0      284.28      264.93     62.70 o 
   1  23   0        0.85        1.08     21.27 o 
   2  23   0       34.15        6.62     19.40 o 
   3  23   0       57.91       30.88     24.28 o 
   4  23   0        2.47        8.29     22.35 o 
   5  23   0        2.30      -29.70     29.70 o 
   6  23   0       26.83       27.03     41.26 o 
   7  23   0      418.21      538.77     83.21 o 
   0  24   0       65.55       53.79     36.60 o 
   1  24   0      183.20      182.09     32.51 o 
   2  24   0      108.58       22.77     22.39 o 
   3  24   0       53.03       49.25     25.91 o 
   4  24   0       14.75      -39.87     39.87 o 
   5  24   0       38.59       24.68     40.30 o 
   6  24   0       73.72      100.45     47.74 o 
   1  25   0      266.62      259.67     37.74 o 
   2  25   0        6.81      -16.26     27.52 o 
   3  25   0        0.97      -17.82     21.99 o 
   4  25   0      150.51      165.83     34.37 o 
   5  25   0       47.88       26.89     42.11 o 
   0  26   0      157.75      130.31     46.15 o 
   1  26   0       26.94       16.94     25.45 o 
   2  26   0       12.25        5.43     24.38 o 
   3  26   0       10.44       16.68     25.18 o 
   4  26   0       18.62      -22.58     49.52 o 
   1  27   0      466.15      459.33     48.53 o 
   2  27   0        4.44      -18.96     23.07 o 
   3  27   0      228.80      253.63     39.51 o 
   0  28   0      113.54      121.17     45.34 o 
   1  28   0       51.34       14.69     26.00 o 
   2  28   0        6.71       -0.18     25.06 o 
 -12   1   1        0.70      -19.03     31.89 o 
 -11   1   1        1.15      -11.07     30.61 o 
 -10   1   1       19.66       -9.84     28.99 o 
  -9   1   1       72.50       54.68     32.68 o 
  -8   1   1      174.55       87.40     31.68 o 
  -7   1   1        1.37        1.63      6.18 o 
  -6   1   1      101.88      109.04      9.47 o 
  -5   1   1     5346.43     5270.35     88.30 o 
  -4   1   1     4731.38     4851.43    101.04 o 
  -3   1   1      700.63      618.15     23.26 o 
  -2   1   1     5253.40     2561.47    117.60 o 
  -1   1   1      511.12      504.39     13.81 o 
   1   1   1       17.00       13.97      6.18 o 
   2   1   1       67.08       66.63     10.46 o 
   3   1   1       91.67       88.87      6.93 o 
   4   1   1      256.20      243.28     11.42 o 
   5   1   1     2678.37     2669.90     65.49 o 
   6   1   1      147.64      185.18     13.39 o 
   7   1   1      132.26      126.76     12.18 o 
   8   1   1       66.36       58.51     10.70 o 
   9   1   1     1091.22      909.52     68.18 o 
  10   1   1       28.89       48.28     32.26 o 
  11   1   1        2.10      -18.44     31.90 o 
  12   1   1      205.46      228.05     48.29 o 
 -12   2   1      187.54      145.58     45.10 o 
 -11   2   1       10.89       21.65     34.98 o 
 -10   2   1        4.30       -3.93     30.69 o 
  -9   2   1        0.19       26.50     30.07 o 
  -8   2   1      911.80      820.05     61.10 o 
  -7   2   1       58.36       60.63      7.85 o 
  -6   2   1      429.01      420.65     16.07 o 
  -5   2   1     4156.72     4184.13     76.85 o 
  -4   2   1      319.93      298.69     13.58 o 
  -3   2   1      531.73      433.79     18.27 o 
  -2   2   1    40075.78    40957.66    781.13 o 
  -1   2   1       32.34       29.20      3.71 o 
   0   2   1      130.06       96.33      8.56 o 
   1   2   1      108.73      121.62      4.87 o 
   2   2   1      826.61      816.33     17.51 o 
   3   2   1      440.00      393.29     13.01 o 
   4   2   1     2149.78     1948.30     40.09 o 
   5   2   1       70.64      114.19      9.53 o 
   6   2   1       13.87       24.66      7.36 o 
   7   2   1      481.98      500.83     23.16 o 
   8   2   1      517.20      545.87     23.68 o 
   9   2   1      231.43      224.16     57.72 o 
  10   2   1        6.59        5.76     22.55 o 
  11   2   1        4.38      -26.93     31.86 o 
  12   2   1       36.80       38.16     37.16 o 
 -12   3   1       14.82       33.36     43.84 o 
 -11   3   1       18.53       14.12     40.97 o 
 -10   3   1       39.99       58.33     33.76 o 
  -9   3   1      603.57      506.91     69.31 o 
  -8   3   1       43.22        6.82     17.88 o 
  -7   3   1        0.85       -3.04      5.24 o 
  -6   3   1     2119.28     2069.69     36.85 o 
  -5   3   1      605.01      610.07     18.97 o 
  -4   3   1     1724.83     1622.12     28.62 o 
  -3   3   1      752.41      744.43     16.49 o 
  -2   3   1     2234.82     2201.46     41.48 o 
  -1   3   1    15509.05    16436.54    254.97 o 
   0   3   1       86.33       91.06      5.60 o 
   1   3   1      967.12      934.31     17.22 o 
   2   3   1       88.33       82.09      5.07 o 
   3   3   1      421.39      384.72     11.46 o 
   4   3   1      855.16      903.48     18.53 o 
   5   3   1       96.45       84.35      6.87 o 
   6   3   1      317.81      317.75     15.27 o 
   7   3   1     1485.75     1405.08     29.44 o 
   8   3   1      893.03      814.20     27.01 o 
   9   3   1       52.03       73.63     34.25 o 
  10   3   1      306.76      314.16     48.85 o 
  11   3   1        0.81      -45.63     45.63 o 
  12   3   1        5.67      -24.01     24.01 o 
 -12   4   1        2.29       -3.20     26.97 o 
 -11   4   1      176.36      139.81     60.28 o 
 -10   4   1       57.08       28.85     21.69 o 
  -9   4   1      279.79      225.82     39.38 o 
  -8   4   1      603.36      526.53     46.68 o 
  -7   4   1      150.01      131.32     13.76 o 
  -6   4   1      158.85      154.60      8.85 o 
  -5   4   1     1166.04     1199.88     22.60 o 
  -4   4   1      360.28      362.10     11.22 o 
  -3   4   1      998.74      946.32     20.39 o 
  -2   4   1       23.87       33.27      4.52 o 
  -1   4   1      162.35      186.66      8.90 o 
   0   4   1       91.76      118.13      6.23 o 
   1   4   1     1155.16     1162.39     24.09 o 
   2   4   1      115.12      112.01      6.48 o 
   3   4   1      176.49      173.15      8.43 o 
   4   4   1       66.77       97.22      6.73 o 
   5   4   1      123.76      156.96      9.02 o 
   6   4   1      434.91      468.98     14.95 o 
   7   4   1      243.76      243.66     12.88 o 
   8   4   1     1389.55     1273.45     38.83 o 
   9   4   1      104.82      103.41     23.27 o 
  10   4   1       21.36       -9.52     30.67 o 
  11   4   1      240.46      260.78     49.70 o 
  12   4   1        3.72       40.79     38.51 o 
 -12   5   1        2.22      -41.46     50.51 o 
 -11   5   1       35.21       14.11     36.09 o 
 -10   5   1        0.00      -27.81     29.57 o 
  -9   5   1      109.15       75.79     34.24 o 
  -8   5   1        8.22       -5.17     14.31 o 
  -7   5   1      160.58      161.59     20.12 o 
  -6   5   1      110.63      122.22      8.37 o 
  -5   5   1     1426.38     1412.28     28.08 o 
  -4   5   1        0.86        0.26      4.19 o 
  -3   5   1     1397.51     1445.43     28.31 o 
  -2   5   1      316.54      290.03     10.70 o 
  -1   5   1     1974.58     2100.82     34.05 o 
   0   5   1     6842.82     7729.92    144.66 o 
   1   5   1      769.43      807.47     18.07 o 
   2   5   1       30.01       15.18      4.05 o 
   3   5   1     3260.89     3459.67     58.55 o 
   4   5   1     1011.35     1032.27     22.23 o 
   5   5   1     1386.70     1366.56     26.28 o 
   6   5   1      171.18      162.16     10.17 o 
   7   5   1        0.24        3.43      5.31 o 
   8   5   1        3.06       14.10      9.16 o 
   9   5   1       89.06       81.80     21.71 o 
  10   5   1       41.43       16.66     32.71 o 
  11   5   1      130.68       93.47     41.51 o 
  12   5   1      295.91      319.71     55.84 o 
 -12   6   1        0.06      -55.04     61.39 o 
 -11   6   1      321.01      287.64     50.80 o 
 -10   6   1      210.34      157.75     40.90 o 
  -9   6   1      222.64      233.80     41.85 o 
  -8   6   1        7.56        0.80     17.16 o 
  -7   6   1      282.82      301.13     23.25 o 
  -6   6   1     2245.34     2158.01     40.41 o 
  -5   6   1        1.30        2.56      4.24 o 
  -4   6   1      426.56      518.30     21.05 o 
  -3   6   1     1416.18     1437.53     26.48 o 
  -2   6   1      242.72      274.13     10.68 o 
  -1   6   1      168.57      170.47      7.82 o 
   0   6   1     2913.91     3102.14     55.34 o 
   1   6   1     1563.06     1547.88     28.62 o 
   2   6   1     3508.41     3637.23     56.03 o 
   3   6   1        1.44        4.19      4.09 o 
   4   6   1       91.00      107.93      8.06 o 
   5   6   1      644.98      607.50     18.63 o 
   6   6   1        6.50        4.79      5.18 o 
   7   6   1     1095.11     1045.17     24.74 o 
   8   6   1        3.39       -6.03     10.96 o 
   9   6   1      297.20      273.39     30.30 o 
  10   6   1      207.58      180.86     57.91 o 
  11   6   1        1.19      -31.94     31.94 o 
  12   6   1       12.98      -33.25     33.25 o 
 -12   7   1       31.97       56.90     41.00 o 
 -11   7   1        0.10       -6.55     33.28 o 
 -10   7   1       34.90       19.72     32.13 o 
  -9   7   1       50.23       40.09     44.55 o 
  -8   7   1      340.23      311.95     29.81 o 
  -7   7   1      174.52      163.49     18.77 o 
  -6   7   1      735.33      766.92     20.95 o 
  -5   7   1        0.01       10.05      5.33 o 
  -4   7   1       54.13       53.28      6.30 o 
  -3   7   1     3703.98     4011.98     78.79 o 
  -2   7   1     1576.85     1604.06     30.75 o 
  -1   7   1     6359.15     6978.87     96.66 o 
   0   7   1      577.73      653.06     14.36 o 
   1   7   1      330.73      324.26     10.96 o 
   2   7   1     3178.45     3282.64     55.73 o 
   3   7   1      145.14      127.16      8.17 o 
   4   7   1      131.76      120.53      9.46 o 
   5   7   1     1794.25     1704.08     37.08 o 
   6   7   1        0.08        0.97      5.22 o 
   7   7   1      114.30      131.73     10.72 o 
   8   7   1      293.80      326.90     26.12 o 
   9   7   1       77.29      100.40     29.25 o 
  10   7   1       47.28       20.84     34.50 o 
  11   7   1        1.93       -7.28     34.07 o 
 -11   8   1       22.55      -25.81     70.13 o 
 -10   8   1      168.52      143.17     40.23 o 
  -9   8   1       75.98       77.87     34.06 o 
  -8   8   1      226.16      219.85     26.45 o 
  -7   8   1        4.78       11.57     10.46 o 
  -6   8   1      612.04      630.45     21.07 o 
  -5   8   1       60.17       63.64      8.11 o 
  -4   8   1      122.13      135.73      9.02 o 
  -3   8   1      645.48      690.08     20.19 o 
  -2   8   1     1234.17     1414.98     26.42 o 
  -1   8   1     1973.41     2271.65     33.42 o 
   0   8   1      343.24      419.49     10.67 o 
   1   8   1      463.02      537.20     14.63 o 
   2   8   1     3883.71     4283.88     65.98 o 
   3   8   1      871.49      886.47     20.21 o 
   4   8   1      334.03      343.42     13.13 o 
   5   8   1      151.58      128.32     10.96 o 
   6   8   1      355.58      374.32     15.61 o 
   7   8   1      193.21      180.97     14.11 o 
   8   8   1      185.14      172.46     20.73 o 
   9   8   1       29.84      -12.84     23.93 o 
  10   8   1       24.07      -14.78     44.02 o 
  11   8   1       35.97      -19.90     40.32 o 
 -11   9   1       94.26       91.82     41.01 o 
 -10   9   1       98.90      100.59     43.27 o 
  -9   9   1        3.30        1.64     28.45 o 
  -8   9   1        2.51        2.10     17.42 o 
  -7   9   1      117.82      135.42     22.45 o 
  -6   9   1       47.13       64.36     10.83 o 
  -5   9   1      426.06      420.12     15.44 o 
  -4   9   1       17.11       30.54      5.96 o 
  -3   9   1      174.88      188.95     10.11 o 
  -2   9   1      591.23      617.21     15.90 o 
  -1   9   1      691.89      730.96     14.98 o 
   0   9   1      592.73      680.31     13.89 o 
   1   9   1       98.79       91.50      8.13 o 
   2   9   1      596.00      628.84     16.21 o 
   3   9   1       48.84       43.19      6.02 o 
   4   9   1     4784.89     5043.74     79.83 o 
   5   9   1        5.95       -2.27      6.11 o 
   6   9   1      151.48      161.93     13.31 o 
   7   9   1      143.06      159.77     14.37 o 
   8   9   1       10.24        2.41     16.86 o 
   9   9   1      109.98      123.78     25.71 o 
  10   9   1       12.21       28.76     35.68 o 
  11   9   1       84.85       39.29     38.85 o 
 -11  10   1      208.81      209.70     48.95 o 
 -10  10   1        0.03      -23.70     56.05 o 
  -9  10   1       51.18       63.29     21.59 o 
  -8  10   1      526.66      485.95     36.98 o 
  -7  10   1       11.44       -7.11     20.56 o 
  -6  10   1      351.93      378.83     20.70 o 
  -5  10   1       71.83       77.30      8.55 o 
  -4  10   1        1.19        5.19      5.08 o 
  -3  10   1       22.70       21.09      6.28 o 
  -2  10   1       37.73       79.14      7.04 o 
  -1  10   1        0.30       -0.78      3.18 o 
   0  10   1     4923.50     5501.52     70.71 o 
   1  10   1     1519.45     1737.20     31.38 o 
   2  10   1     1079.51     1312.98     26.18 o 
   3  10   1        0.20       -4.31      4.31 o 
   4  10   1       32.47       35.34      6.82 o 
   5  10   1       14.62       12.13      6.15 o 
   6  10   1      150.87      149.36     13.30 o 
   7  10   1       64.81       59.09     12.03 o 
   8  10   1        5.68        5.68     11.35 o 
   9  10   1       16.56       -3.35     17.51 o 
  10  10   1      406.73      422.84     56.88 o 
  11  10   1        1.48      -35.24     35.24 o 
 -11  11   1      123.99      132.79     42.56 o 
 -10  11   1       57.00       40.85     34.63 o 
  -9  11   1       81.76       73.39     25.61 o 
  -8  11   1        7.43       33.67     19.38 o 
  -7  11   1       69.25       81.34     21.01 o 
  -6  11   1        1.18       -8.52      8.52 o 
  -5  11   1       56.19       47.81      7.91 o 
  -4  11   1     1146.52     1206.50     27.40 o 
  -3  11   1        0.65        3.99      4.88 o 
  -2  11   1       20.20       19.94      5.18 o 
  -1  11   1       86.78       72.15      5.54 o 
   0  11   1      116.39      144.33      7.40 o 
   1  11   1       24.11       23.08      4.18 o 
   2  11   1      142.11      165.53      9.80 o 
   3  11   1      224.52      240.19     12.28 o 
   4  11   1        0.55        5.60      5.77 o 
   5  11   1        0.02        0.68      6.73 o 
   6  11   1      204.15      239.64     18.53 o 
   7  11   1       58.99       59.88     15.49 o 
   8  11   1       29.11       17.39     14.20 o 
   9  11   1        8.11       29.43     20.95 o 
  10  11   1       11.34      -17.70     34.41 o 
  11  11   1       30.30        9.94     37.62 o 
 -11  12   1        7.49      -32.05     32.05 o 
 -10  12   1       44.80       25.65     34.49 o 
  -9  12   1        0.28      -18.53     18.53 o 
  -8  12   1       84.57       82.50     23.18 o 
  -7  12   1       44.16       51.05     20.66 o 
  -6  12   1       49.73       13.07     11.80 o 
  -5  12   1      238.16      255.44     16.09 o 
  -4  12   1      181.03      168.89     11.52 o 
  -3  12   1      227.90      242.45     12.51 o 
  -2  12   1      154.38      176.65     10.11 o 
  -1  12   1       22.28       40.00      5.21 o 
   0  12   1       67.61       80.00      6.08 o 
   1  12   1       15.85       11.29      4.10 o 
   2  12   1     2128.19     2322.19     41.67 o 
   3  12   1      143.73      151.19     10.62 o 
   4  12   1      658.17      672.01     20.44 o 
   5  12   1     1091.52     1021.43     29.35 o 
   6  12   1      125.54      122.92     15.19 o 
   7  12   1      125.72      123.66     19.06 o 
   8  12   1      103.00       96.71     24.91 o 
   9  12   1      209.80      213.50     31.18 o 
  10  12   1        0.70        2.67     35.03 o 
  11  12   1       16.70       -9.32     35.86 o 
 -11  13   1       21.13       22.67     36.16 o 
 -10  13   1      133.31      130.58     59.27 o 
  -9  13   1        0.66       -9.74     19.60 o 
  -8  13   1       36.58        1.81     21.92 o 
  -7  13   1      640.72      654.24     42.55 o 
  -6  13   1      323.64      374.75     31.90 o 
  -5  13   1      129.15      181.62     17.54 o 
  -4  13   1      153.27      150.34     11.60 o 
  -3  13   1        0.78       -1.09      4.81 o 
  -2  13   1      447.23      447.59     14.06 o 
  -1  13   1       27.72       28.29      4.95 o 
   0  13   1      226.39      274.18     10.41 o 
   1  13   1       19.39       16.48      4.47 o 
   2  13   1     1000.03     1059.58     24.53 o 
   3  13   1      374.33      380.59     15.93 o 
   4  13   1       18.17       30.28      9.17 o 
   5  13   1       10.60       22.33     10.27 o 
   6  13   1       99.43       96.98     14.71 o 
   7  13   1        6.40       19.09     20.23 o 
   8  13   1       19.98       17.02     20.99 o 
   9  13   1       13.05       -3.40     21.02 o 
  10  13   1      447.09      542.66     42.71 o 
 -10  14   1        0.00      -33.22     33.22 o 
  -9  14   1      129.62      138.54     27.99 o 
  -8  14   1       60.03       52.40     23.00 o 
  -7  14   1       17.62       31.13     24.09 o 
  -6  14   1      155.75      136.61     24.11 o 
  -5  14   1        3.16        4.96      9.50 o 
  -4  14   1      532.12      586.35     24.54 o 
  -3  14   1      638.98      665.25     21.63 o 
  -2  14   1       15.59        7.78      4.98 o 
  -1  14   1       89.41       95.81      7.51 o 
   0  14   1      175.71      183.42      9.20 o 
   1  14   1      193.80      228.34     10.32 o 
   2  14   1     1684.84     1654.11     33.68 o 
   3  14   1      690.57      697.13     21.14 o 
   4  14   1       25.96       29.11      8.64 o 
   5  14   1      617.74      641.08     30.89 o 
   6  14   1       81.52       99.81     14.95 o 
   7  14   1        9.23        8.39     11.97 o 
   8  14   1       14.21       50.64     22.55 o 
   9  14   1      290.59      286.46     54.72 o 
  10  14   1        0.01       22.50     24.64 o 
 -10  15   1      308.69      420.06     79.17 o 
  -9  15   1       44.71       58.59     29.59 o 
  -8  15   1       84.32      143.30     32.69 o 
  -7  15   1     1304.96     1392.08     71.55 o 
  -6  15   1      556.45      567.84     47.88 o 
  -5  15   1       22.05       65.13     17.53 o 
  -4  15   1        8.87        2.75      9.39 o 
  -3  15   1      917.24      926.82     57.69 o 
  -2  15   1       43.38       39.29      7.05 o 
  -1  15   1     1715.13     1712.96     37.03 o 
   0  15   1       25.54       20.96      5.77 o 
   1  15   1      611.49      586.95     18.53 o 
   2  15   1      306.72      272.75     14.93 o 
   3  15   1      284.83      286.05     16.41 o 
   4  15   1       89.43      125.31     14.88 o 
   5  15   1      299.68      325.40     21.89 o 
   6  15   1     1264.59     1271.61     39.92 o 
   7  15   1      427.52      440.86     31.94 o 
   8  15   1        0.78      -18.59     18.59 o 
   9  15   1      160.55      184.04     31.68 o 
  10  15   1       45.13       15.07     24.64 o 
 -10  16   1      151.94      155.99     58.79 o 
  -9  16   1      130.35       66.03     30.04 o 
  -8  16   1      375.99      448.05     82.76 o 
  -7  16   1        0.58       21.19     24.57 o 
  -6  16   1      417.58      458.06     44.82 o 
  -5  16   1        1.10       21.86     16.05 o 
  -4  16   1     2036.40     1935.78     56.19 o 
  -3  16   1       27.39       13.69     10.07 o 
  -2  16   1       74.52       87.69     11.17 o 
  -1  16   1      627.44      605.06     22.43 o 
   0  16   1     2050.85     1986.55     36.66 o 
   1  16   1       50.55       26.89      7.27 o 
   2  16   1      258.29      231.54     16.38 o 
   3  16   1     2829.09     2725.65     68.45 o 
   4  16   1      571.60      528.31     28.86 o 
   5  16   1      261.94      261.78     25.15 o 
   6  16   1      384.93      405.49     25.46 o 
   7  16   1      371.58      308.76     33.08 o 
   8  16   1       41.99        8.84     22.43 o 
   9  16   1      976.85     1097.10     91.54 o 
  10  16   1       61.98       37.99     39.14 o 
  -9  17   1        4.23       -5.01     26.42 o 
  -8  17   1      954.47      850.22     61.48 o 
  -7  17   1      150.91      127.99     32.06 o 
  -6  17   1        0.19       30.08     23.82 o 
  -5  17   1      524.66      620.17     36.39 o 
  -4  17   1      166.59      154.96     32.42 o 
  -3  17   1      124.64      154.29     19.74 o 
  -2  17   1       39.33       48.30     13.96 o 
  -1  17   1      224.74      191.00     19.80 o 
   0  17   1      729.80      773.44     48.55 o 
   1  17   1      325.91      340.33     27.57 o 
   2  17   1      487.64      445.17     89.31 o 
   3  17   1       99.55       82.03     20.95 o 
   4  17   1       69.93       83.30     17.18 o 
   5  17   1      233.13      208.52     23.75 o 
   6  17   1        1.02       14.92     12.87 o 
   7  17   1       33.52       42.21     38.50 o 
   8  17   1      128.96      131.22     44.97 o 
   9  17   1      177.34      168.72     53.18 o 
  -9  18   1        6.02       -2.34     31.37 o 
  -8  18   1       60.58       36.66     41.75 o 
  -7  18   1        4.62      -28.94     28.94 o 
  -6  18   1      345.69      369.69     60.31 o 
  -5  18   1       11.99       44.29     21.39 o 
  -4  18   1      168.15      135.45     26.85 o 
  -3  18   1      116.12      119.92     24.86 o 
  -2  18   1      280.33      278.69     35.73 o 
  -1  18   1      200.77      239.04     22.31 o 
   0  18   1      501.53      496.47     26.30 o 
   1  18   1     2184.27     1960.04     62.81 o 
   2  18   1        5.52        5.55      9.99 o 
   3  18   1       15.34       10.53     12.81 o 
   4  18   1     1094.89      980.38     43.23 o 
   5  18   1       19.12       40.31     15.21 o 
   6  18   1       63.19       80.83     25.00 o 
   7  18   1      133.63      144.89     47.40 o 
   8  18   1       75.08       61.80     41.25 o 
   9  18   1        1.03       16.12     38.27 o 
  -9  19   1        4.49       11.52     33.58 o 
  -8  19   1        6.94       -2.83     38.81 o 
  -7  19   1       23.05       11.72     36.65 o 
  -6  19   1       28.76       -3.37     34.00 o 
  -5  19   1      130.58      139.80     27.59 o 
  -4  19   1       11.01       23.24     20.32 o 
  -3  19   1        7.07       -6.91     17.79 o 
  -2  19   1        8.19        5.45     18.62 o 
  -1  19   1      222.13      155.54     26.20 o 
   0  19   1        6.58       -4.50     12.44 o 
   1  19   1      669.44      626.74     34.35 o 
   2  19   1       50.06       43.26     17.79 o 
   3  19   1      793.93      727.89     37.60 o 
   4  19   1       41.77       22.39     20.17 o 
   5  19   1      167.41      145.54     21.74 o 
   6  19   1      727.30      731.46     83.43 o 
   7  19   1       11.46      -14.44     33.80 o 
   8  19   1       63.55       49.72     41.63 o 
   9  19   1      279.08      255.31     62.28 o 
  -8  20   1       56.89       21.50     42.73 o 
  -7  20   1       79.55       45.05     39.95 o 
  -6  20   1        3.06      -33.81     33.81 o 
  -5  20   1        5.67      -19.57     19.57 o 
  -4  20   1       23.25       34.17     22.23 o 
  -3  20   1      164.19      124.86     27.51 o 
  -2  20   1      283.98      231.42     32.60 o 
  -1  20   1      251.11      235.51     32.25 o 
   0  20   1      982.54      911.14     41.87 o 
   1  20   1        6.76       -1.75     21.00 o 
   2  20   1       61.47       29.69     23.34 o 
   3  20   1      113.14      131.48     20.94 o 
   4  20   1      399.14      466.93     34.85 o 
   5  20   1        0.00       -3.09     20.00 o 
   6  20   1      391.50      330.04     59.69 o 
   7  20   1       30.91        7.27     37.42 o 
   8  20   1       47.34      111.89     48.13 o 
  -8  21   1       68.69       86.21     49.79 o 
  -7  21   1       10.69      -17.52     38.37 o 
  -6  21   1        2.39       24.51     39.26 o 
  -5  21   1       12.80       -1.28     34.43 o 
  -4  21   1       18.44       27.69     22.33 o 
  -3  21   1      757.25      690.88     49.18 o 
  -2  21   1        0.61       12.01     20.62 o 
  -1  21   1      104.09       84.34     25.62 o 
   0  21   1       11.98       -4.51     22.45 o 
   1  21   1      276.78      251.35     25.96 o 
   2  21   1       35.88       18.57     13.30 o 
   3  21   1      202.15      184.34     23.41 o 
   4  21   1       52.39       25.09     38.24 o 
   5  21   1       49.09       43.10     24.23 o 
   6  21   1       47.29       -6.44     36.00 o 
   7  21   1       15.89       14.69     42.77 o 
   8  21   1        8.95      122.74     48.62 o 
  -7  22   1       44.20       37.37     43.93 o 
  -6  22   1      113.08      112.34     50.01 o 
  -5  22   1       65.36       65.30     38.89 o 
  -4  22   1       48.33       19.39     32.65 o 
  -3  22   1       20.41       30.41     22.58 o 
  -2  22   1       77.93       70.01     40.50 o 
  -1  22   1       92.17       90.12     26.78 o 
   0  22   1       38.89       48.73     18.95 o 
   1  22   1        0.99        4.62     14.90 o 
   2  22   1      410.52      376.15     31.91 o 
   3  22   1      219.76      208.85     34.00 o 
   4  22   1       23.21       27.65     22.61 o 
   5  22   1        7.93       30.02     24.20 o 
   6  22   1      193.90      206.31     54.26 o 
   7  22   1        8.11      -20.28     39.17 o 
  -7  23   1      110.32      157.17     55.88 o 
  -6  23   1      165.54      225.00     60.80 o 
  -5  23   1       12.69       35.98     38.22 o 
  -4  23   1       96.32      122.71     29.65 o 
  -3  23   1      558.70      550.64     48.63 o 
  -2  23   1       13.92       16.15     22.81 o 
  -1  23   1      159.01      118.52     29.26 o 
   0  23   1       80.20       75.39     26.29 o 
   1  23   1       70.87       29.63     23.47 o 
   2  23   1      267.81      254.35     36.73 o 
   3  23   1      115.54      132.65     31.59 o 
   4  23   1      230.78      272.89     39.27 o 
   5  23   1       35.53       25.82     23.67 o 
   6  23   1        0.48       19.05     37.26 o 
   7  23   1        5.62        8.51     41.44 o 
  -6  24   1      478.35      482.51     76.51 o 
  -5  24   1      239.24      287.32     59.87 o 
  -4  24   1      190.53      174.07     34.08 o 
  -3  24   1        1.00       -8.95     32.41 o 
  -2  24   1        0.86       13.22     23.32 o 
  -1  24   1        6.04       23.06     23.81 o 
   0  24   1       86.24      108.72     29.51 o 
   1  24   1        0.36       38.06     24.48 o 
   2  24   1      216.10      182.20     33.75 o 
   3  24   1       81.43       79.32     28.08 o 
   4  24   1       16.36        2.54     34.66 o 
   5  24   1      442.77      533.78     66.12 o 
   6  24   1       21.88      -30.35     30.35 o 
  -5  25   1       33.28      -35.87     35.87 o 
  -4  25   1       44.24       54.94     43.65 o 
  -3  25   1        0.87        5.43     22.92 o 
  -2  25   1      129.34       92.42     29.71 o 
  -1  25   1        0.04       19.81     27.85 o 
   0  25   1       11.88       29.66     26.25 o 
   1  25   1      545.53      515.97     49.96 o 
   2  25   1        3.82        4.05     30.84 o 
   3  25   1        0.54       23.15     25.85 o 
   4  25   1       42.81       10.56     23.28 o 
   5  25   1      272.02      258.57     56.35 o 
  -5  26   1      473.06      364.19     68.24 o 
  -4  26   1       66.69      119.67     30.33 o 
  -3  26   1      112.24      110.49     60.43 o 
  -2  26   1       43.71       46.40     65.85 o 
  -1  26   1        0.88       13.94     24.97 o 
   0  26   1       45.23       59.62     27.85 o 
   1  26   1      162.77      118.62     31.01 o 
   2  26   1       19.26       24.08     25.55 o 
   3  26   1       18.95       -4.20     23.84 o 
   4  26   1      105.60       84.78     67.08 o 
  -3  27   1        5.84      -13.59     24.17 o 
  -2  27   1       11.84      -10.31     10.31 o 
  -1  27   1      104.60       95.91     31.34 o 
   0  27   1       55.35       35.48     26.94 o 
   1  27   1       66.71       53.30     27.62 o 
   2  27   1      151.90      116.34     32.49 o 
   3  27   1       11.44       23.99     25.21 o 
  -2  28   1        5.57      -10.45     10.45 o 
  -1  28   1        8.25      -17.83     23.40 o 
   0  28   1       28.25      -18.56     36.12 o 
   1  28   1        2.09       -7.97     25.08 o 
 -12   0   2      186.68      132.63     59.90 o 
 -11   0   2       65.04       52.58     52.03 o 
 -10   0   2     2044.18     1572.42    124.63 o 
  -9   0   2      171.81      166.57     52.98 o 
  -8   0   2     1406.17     1047.30     91.32 o 
  -7   0   2      960.56     1046.11     90.40 o 
  -6   0   2      328.50      387.16     22.93 o 
  -5   0   2     2898.52     2592.83     96.65 o 
  -4   0   2     4181.05     4041.81    118.96 o 
  -3   0   2     5039.99     5062.27    226.82 o 
  -2   0   2    40271.84    38569.21   1629.52 o 
  -1   0   2    10323.72    11730.57    350.76 o 
   0   0   2    21847.45    24810.31   1040.76 o 
   1   0   2    35214.80    36197.26   1863.90 o 
   2   0   2        0.42       -2.67      6.61 o 
   3   0   2      121.07      130.16     11.58 o 
   4   0   2        2.38       11.64      6.49 o 
   5   0   2      132.08      145.09     17.11 o 
   6   0   2        2.64       -6.06      8.85 o 
   7   0   2      284.82      310.49     25.80 o 
   8   0   2       62.74      111.37     18.99 o 
   9   0   2       31.67       39.49     34.31 o 
  10   0   2      347.29      263.84     65.11 o 
  11   0   2       82.93       64.44     53.94 o 
  12   0   2        2.77       -0.27     51.16 o 
 -12   1   2      173.79      155.30     45.39 o 
 -11   1   2      187.33      180.90     43.11 o 
 -10   1   2       22.99       68.81     33.56 o 
  -9   1   2     1886.84     1604.54     85.91 o 
  -8   1   2      744.13      740.72     67.12 o 
  -7   1   2     2119.24     1995.01     63.65 o 
  -6   1   2      438.86      415.80     15.37 o 
  -5   1   2     2545.45     2522.39     50.87 o 
  -4   1   2     8259.66     8325.81    199.36 o 
  -3   1   2      574.65      509.52     30.36 o 
  -2   1   2     8370.12     8652.35    197.81 o 
  -1   1   2     4565.47     5395.40    136.85 o 
   0   1   2       94.46      118.07      9.55 o 
   1   1   2     9652.34     6262.73    234.07 o 
   2   1   2       10.03       16.26      3.90 o 
   3   1   2     1957.34     1901.50     37.87 o 
   4   1   2      159.92      234.05     12.03 o 
   5   1   2      209.04      216.68     13.06 o 
   6   1   2       29.57       26.23      7.26 o 
   7   1   2      724.58      693.94     25.99 o 
   8   1   2      951.82      886.15     30.39 o 
   9   1   2       75.29       75.94     13.21 o 
  10   1   2       13.35       81.37     33.37 o 
  11   1   2      348.10      319.83     51.33 o 
  12   1   2       27.22       86.75     44.53 o 
 -12   2   2       32.51       18.06     34.93 o 
 -11   2   2        0.68       34.23     33.01 o 
 -10   2   2     1251.59     1045.75     73.31 o 
  -9   2   2      198.88      149.06     37.23 o 
  -8   2   2      432.05      367.90     44.61 o 
  -7   2   2       33.62       39.38     10.22 o 
  -6   2   2     1206.04     1040.31     20.98 o 
  -5   2   2      156.26      132.46     11.73 o 
  -4   2   2     2180.75     2453.49     55.57 o 
  -3   2   2     9256.10     9170.45    179.52 o 
  -2   2   2     1347.25     1454.76     36.67 o 
  -1   2   2     1509.59     1764.49     36.53 o 
   0   2   2    28176.56    29698.35    594.88 o 
   1   2   2     5941.32     6230.23    132.48 o 
   2   2   2     1760.34     1822.74     49.10 o 
   3   2   2     2332.46     2414.56     51.62 o 
   4   2   2      119.81      121.67      9.19 o 
   5   2   2     1518.33     1725.31     36.72 o 
   6   2   2        8.17       16.91      7.46 o 
   7   2   2       45.36       37.37      9.37 o 
   8   2   2       34.55       49.72     11.66 o 
   9   2   2       11.97       36.20     11.37 o 
  10   2   2       63.72       27.36     31.21 o 
  11   2   2        0.96        0.17     28.85 o 
  12   2   2       43.86       25.49     50.76 o 
 -12   3   2       82.86      131.94     44.46 o 
 -11   3   2      138.02      105.71     41.19 o 
 -10   3   2      214.96      219.04     43.45 o 
  -9   3   2       17.19        4.90     28.99 o 
  -8   3   2      229.60      210.20     37.46 o 
  -7   3   2      684.20      598.90     33.08 o 
  -6   3   2      120.54      137.19      7.90 o 
  -5   3   2     1267.27     1303.61     25.91 o 
  -4   3   2      992.50      979.81     31.28 o 
  -3   3   2     7646.54     7884.11    212.05 o 
  -2   3   2      139.04      153.42      8.00 o 
  -1   3   2     9566.90    10808.45    207.85 o 
   0   3   2      347.92      413.05     10.79 o 
   1   3   2     1535.73     1598.67     30.37 o 
   2   3   2     1205.52     1259.75     26.68 o 
   3   3   2       17.10       19.58      4.57 o 
   4   3   2       12.49       16.92      4.30 o 
   5   3   2     1028.02     1038.27     24.23 o 
   6   3   2      276.01      273.20     14.27 o 
   7   3   2      209.04      212.92     14.13 o 
   8   3   2        1.21        7.22      9.37 o 
   9   3   2       75.69       93.44     16.75 o 
  10   3   2        0.35        7.22     30.75 o 
  11   3   2       90.00        1.38     76.22 o 
  12   3   2        4.22       43.48     36.83 o 
 -12   4   2        3.72      -36.18     36.18 o 
 -11   4   2       17.62      -31.53     32.34 o 
 -10   4   2        1.98       10.16     30.24 o 
  -9   4   2       33.93        7.54     36.36 o 
  -8   4   2        6.41       14.79     10.13 o 
  -7   4   2      373.69      348.25     54.96 o 
  -6   4   2       92.48       93.41      8.16 o 
  -5   4   2      111.86      102.23      7.78 o 
  -4   4   2      226.49      212.22     12.28 o 
  -3   4   2     1934.53     2187.50     49.49 o 
  -2   4   2     4783.13     5024.20     88.35 o 
  -1   4   2    28367.12    30793.86    517.86 o 
   0   4   2    16006.20    16122.35    300.73 o 
   1   4   2     1357.47     1392.47     23.44 o 
   2   4   2     1963.46     2228.05     33.77 o 
   3   4   2       52.17       69.22      6.22 o 
   4   4   2       12.59        1.22      4.29 o 
   5   4   2     1903.97     1957.96     35.19 o 
   6   4   2      669.97      652.90     18.30 o 
   7   4   2      204.36      215.19     12.86 o 
   8   4   2      150.30      171.60     12.07 o 
   9   4   2       71.12       58.83     14.92 o 
  10   4   2        0.96       34.12     33.06 o 
  11   4   2       79.81      101.25     40.95 o 
  12   4   2      329.98      367.86     57.37 o 
 -12   5   2        4.03      -10.54     12.46 o 
 -11   5   2       10.83       -0.42     17.81 o 
 -10   5   2      191.82      180.19     39.62 o 
  -9   5   2       58.82       68.49     33.24 o 
  -8   5   2      565.30      553.19     56.85 o 
  -7   5   2       38.77       29.94     21.95 o 
  -6   5   2        2.34       -3.84      5.87 o 
  -5   5   2      151.03      186.96     10.35 o 
  -4   5   2      481.69      583.09     26.03 o 
  -3   5   2     5844.34     6478.78    103.33 o 
  -2   5   2      806.89      856.59     20.78 o 
  -1   5   2      421.32      553.04     14.15 o 
   0   5   2     7241.83     7883.98    119.81 o 
   1   5   2      218.64      208.68      7.70 o 
   2   5   2       12.06       10.91      3.59 o 
   3   5   2      506.13      562.33     15.11 o 
   4   5   2        0.10       -4.08      4.08 o 
   5   5   2     3686.82     3612.72     60.20 o 
   6   5   2       40.60       45.35      7.47 o 
   7   5   2      331.56      341.05     15.07 o 
   8   5   2       32.06       50.84      9.13 o 
   9   5   2      293.30      289.52     26.20 o 
  10   5   2      126.15      107.34     38.82 o 
  11   5   2        2.91      -31.99     31.99 o 
 -12   6   2        0.07      -31.32     31.32 o 
 -11   6   2        7.38      -11.78     36.10 o 
 -10   6   2       28.96       -2.93     38.05 o 
  -9   6   2       12.35       57.40     32.34 o 
  -8   6   2        6.88       -0.36     15.38 o 
  -7   6   2       85.79       82.73     18.57 o 
  -6   6   2      192.95      180.47     14.65 o 
  -5   6   2      643.95      602.74     17.93 o 
  -4   6   2     1157.54     1295.75     28.61 o 
  -3   6   2       69.30       72.47      6.66 o 
  -2   6   2        1.09       -3.56      3.56 o 
  -1   6   2       32.76       18.82      3.82 o 
   0   6   2     2617.79     2687.52     44.85 o 
   1   6   2      465.33      440.82     14.33 o 
   2   6   2      116.87      121.54      7.17 o 
   3   6   2     1224.78     1234.93     22.82 o 
   4   6   2     1828.47     1800.73     33.90 o 
   5   6   2     1086.91     1013.94     24.26 o 
   6   6   2     2058.83     2003.31     36.82 o 
   7   6   2      753.27      674.14     20.09 o 
   8   6   2        0.08       -3.40      8.01 o 
   9   6   2       58.66       58.38     20.37 o 
  10   6   2        0.39       -3.08     31.71 o 
  11   6   2       43.92       11.85     34.97 o 
 -12   7   2       54.49       74.13     40.20 o 
 -11   7   2        3.72        0.87     33.82 o 
 -10   7   2        7.07       16.52     32.56 o 
  -9   7   2       42.51       33.87     30.64 o 
  -8   7   2      251.63      247.37     27.18 o 
  -7   7   2      314.37      332.88     28.63 o 
  -6   7   2        0.17        4.55      9.86 o 
  -5   7   2      147.78      158.41      9.56 o 
  -4   7   2      860.72      794.24     18.87 o 
  -3   7   2     2102.91     2366.07     42.98 o 
  -2   7   2       28.85       23.66      5.11 o 
  -1   7   2     1031.68     1172.83     20.97 o 
   0   7   2     3668.16     3745.35     56.18 o 
   1   7   2       40.99       58.41      5.31 o 
   2   7   2     2338.11     2435.85     40.39 o 
   3   7   2      117.60      136.54      8.45 o 
   4   7   2      214.77      212.13     11.42 o 
   5   7   2     1448.93     1455.51     30.83 o 
   6   7   2      118.25      131.15     10.37 o 
   7   7   2      144.33      155.92     11.55 o 
   8   7   2       74.72       73.92     13.01 o 
   9   7   2       18.36       14.64     17.57 o 
  10   7   2       60.01       33.88     35.91 o 
  11   7   2       10.73        4.85     36.42 o 
 -11   8   2       37.79       54.71     39.03 o 
 -10   8   2        6.06        8.29     31.43 o 
  -9   8   2       19.61       45.09     31.45 o 
  -8   8   2      128.84      142.99     30.41 o 
  -7   8   2       15.38       22.97     16.47 o 
  -6   8   2      134.79      155.73     16.60 o 
  -5   8   2       72.78       88.83      8.94 o 
  -4   8   2       12.97        6.52      5.70 o 
  -3   8   2       46.23       63.91      8.08 o 
  -2   8   2      176.35      199.92      9.99 o 
  -1   8   2     2038.40     2158.47     34.17 o 
   0   8   2     1506.53     1596.11     30.27 o 
   1   8   2     2368.97     2608.81     42.45 o 
   2   8   2      108.50      153.71      8.42 o 
   3   8   2      101.24       87.72      7.44 o 
   4   8   2     1670.16     1807.43     34.68 o 
   5   8   2      737.89      741.49     30.24 o 
   6   8   2      202.10      200.26     12.27 o 
   7   8   2      416.96      427.05     17.25 o 
   8   8   2      130.03      109.61     18.17 o 
   9   8   2       31.68       25.90     14.83 o 
  10   8   2       77.28       64.54     39.19 o 
  11   8   2       20.89       20.48     52.46 o 
 -11   9   2        0.29       -2.38     34.93 o 
 -10   9   2      109.35       86.81     39.43 o 
  -9   9   2       12.20       18.43     30.33 o 
  -8   9   2      129.26      112.66     22.12 o 
  -7   9   2     1116.59      966.17     45.19 o 
  -6   9   2        3.13       10.43     15.58 o 
  -5   9   2     1194.04     1159.33     26.25 o 
  -4   9   2      990.14     1005.03     22.96 o 
  -3   9   2      389.68      448.79     14.08 o 
  -2   9   2      703.27      766.84     17.97 o 
  -1   9   2      884.80     1035.18     20.37 o 
   0   9   2      161.33      156.60     10.29 o 
   1   9   2      135.24      155.34      8.32 o 
   2   9   2     2268.79     2284.76     39.29 o 
   3   9   2      620.02      675.08     18.06 o 
   4   9   2      948.39      964.69     23.52 o 
   5   9   2      293.45      293.95     16.43 o 
   6   9   2     3080.90     3057.45     60.67 o 
   7   9   2       31.13       23.85     11.27 o 
   8   9   2      242.89      272.48     25.48 o 
   9   9   2      151.57      163.96     23.90 o 
  10   9   2       53.34       47.27     21.04 o 
  11   9   2        3.72      -34.36     34.36 o 
 -11  10   2       61.82       95.62     41.10 o 
 -10  10   2        6.18       13.91     35.12 o 
  -9  10   2        0.32        5.03     29.86 o 
  -8  10   2        0.01      -14.40     16.23 o 
  -7  10   2      661.04      614.74     38.35 o 
  -6  10   2     1562.12     1400.51     53.68 o 
  -5  10   2       13.84        8.46      5.46 o 
  -4  10   2      152.78      178.95     10.92 o 
  -3  10   2     1422.53     1397.39     28.04 o 
  -2  10   2        3.84        0.33      4.37 o 
  -1  10   2     1616.15     1696.81     29.56 o 
   0  10   2        7.69        1.08      2.88 o 
   1  10   2      699.23      711.36     16.27 o 
   2  10   2      693.50      709.79     18.01 o 
   3  10   2      187.20      160.65     10.18 o 
   4  10   2      103.85      112.72      9.67 o 
   5  10   2       84.52       79.95     10.39 o 
   6  10   2     1660.43     1707.46     40.63 o 
   7  10   2       50.54       42.39     13.76 o 
   8  10   2        5.87       18.56     12.34 o 
   9  10   2        0.75       13.95     14.45 o 
  10  10   2      206.39      246.83     32.48 o 
  11  10   2       18.73       35.14     38.80 o 
 -11  11   2        0.02       35.17     35.32 o 
 -10  11   2       20.13       37.38     59.11 o 
  -9  11   2      121.69      113.56     36.82 o 
  -8  11   2       42.78       53.31     20.95 o 
  -7  11   2        3.81      -15.88     15.88 o 
  -6  11   2      485.36      472.92     34.28 o 
  -5  11   2       52.70       66.28      9.51 o 
  -4  11   2      772.88      738.45     20.39 o 
  -3  11   2      529.79      537.18     16.49 o 
  -2  11   2      284.11      286.21     10.86 o 
  -1  11   2       17.19       13.18      4.50 o 
   0  11   2       15.57       11.32      3.26 o 
   1  11   2      771.46      812.02     18.02 o 
   2  11   2      292.16      311.71     13.88 o 
   3  11   2       14.14        6.01      5.25 o 
   4  11   2      243.11      245.79     14.75 o 
   5  11   2      110.33      113.09     11.94 o 
   6  11   2        0.31       13.21      7.94 o 
   7  11   2      484.93      481.61     25.87 o 
   8  11   2      270.07      275.05     26.62 o 
   9  11   2      162.66      200.07     30.96 o 
  10  11   2      120.78       94.99     27.38 o 
  11  11   2       43.41       16.56     37.31 o 
 -11  12   2       21.28        4.72     34.29 o 
 -10  12   2        7.47       -7.89     31.53 o 
  -9  12   2      112.47      164.15     37.85 o 
  -8  12   2      224.46      218.33     28.18 o 
  -7  12   2      105.26      100.75     22.79 o 
  -6  12   2       20.32       12.04     16.47 o 
  -5  12   2     1635.64     1573.87     46.03 o 
  -4  12   2      322.95      367.57     15.31 o 
  -3  12   2       16.24        1.40      4.99 o 
  -2  12   2     2008.47     2062.77     35.12 o 
  -1  12   2     1828.93     1718.76     31.10 o 
   0  12   2      616.83      582.79     16.79 o 
   1  12   2      337.30      368.22     12.31 o 
   2  12   2      336.77      351.15     14.81 o 
   3  12   2        0.11       -2.00      5.01 o 
   4  12   2        0.05        4.96      6.65 o 
   5  12   2       26.29       24.37      8.63 o 
   6  12   2        3.30       -2.07      9.68 o 
   7  12   2       69.63       96.10     15.23 o 
   8  12   2        3.41        3.25     11.88 o 
   9  12   2       31.33       62.80     25.33 o 
  10  12   2        8.73      -20.50     20.50 o 
  11  12   2      117.31       88.68     42.34 o 
 -11  13   2       13.87       30.31     52.76 o 
 -10  13   2        0.14       32.20     35.23 o 
  -9  13   2        9.55        4.13     29.57 o 
  -8  13   2       12.03       37.79     20.00 o 
  -7  13   2        7.12        2.59     18.83 o 
  -6  13   2        0.02       -4.40     17.42 o 
  -5  13   2      916.40      818.41     33.73 o 
  -4  13   2       14.37        3.34     11.17 o 
  -3  13   2      386.94      371.13     15.14 o 
  -2  13   2      363.29      378.75     12.79 o 
  -1  13   2        1.35        9.41      4.62 o 
   0  13   2       48.45       24.41      5.44 o 
   1  13   2      342.46      368.10     11.90 o 
   2  13   2      136.13      117.89      9.12 o 
   3  13   2       88.06      110.35     10.91 o 
   4  13   2      367.25      361.42     18.51 o 
   5  13   2        0.12       -0.63      7.40 o 
   6  13   2        9.67       12.78     10.67 o 
   7  13   2       45.30       44.55     12.79 o 
   8  13   2      399.19      369.37     30.43 o 
   9  13   2       35.24        0.98     22.66 o 
  10  13   2        0.70      -18.21     22.91 o 
 -10  14   2        3.76      -13.76     47.31 o 
  -9  14   2       52.32       53.72     27.84 o 
  -8  14   2       11.85       66.27     26.77 o 
  -7  14   2        9.30       -1.21     19.17 o 
  -6  14   2     2542.70     2373.65     78.38 o 
  -5  14   2      222.20      245.86     20.79 o 
  -4  14   2        1.55       -0.46      9.62 o 
  -3  14   2      660.49      667.02     24.34 o 
  -2  14   2     3304.48     3335.05     61.24 o 
  -1  14   2      374.58      364.25     13.87 o 
   0  14   2     1337.65     1279.19     26.43 o 
   1  14   2     1891.56     1912.51     42.17 o 
   2  14   2      354.76      331.91     19.86 o 
   3  14   2       83.36       90.20     10.68 o 
   4  14   2        7.11       19.27      8.19 o 
   5  14   2        1.72        6.62      9.99 o 
   6  14   2       34.70       16.77     11.39 o 
   7  14   2      209.68      211.25     19.95 o 
   8  14   2        0.20      -12.86     12.86 o 
   9  14   2        0.64      -10.58     23.95 o 
  10  14   2        0.87      -17.90     22.24 o 
 -10  15   2      180.00      108.08     58.52 o 
  -9  15   2      113.89       86.43     35.02 o 
  -8  15   2       68.78       38.24     26.14 o 
  -7  15   2       76.83      113.30     29.41 o 
  -6  15   2       22.12        3.99     22.26 o 
  -5  15   2      299.66      297.72     25.93 o 
  -4  15   2       32.45       63.94     16.57 o 
  -3  15   2       63.99       48.62     11.86 o 
  -2  15   2      276.90      266.39     22.44 o 
  -1  15   2      125.91      120.99      9.54 o 
   0  15   2        0.27        6.74      4.92 o 
   1  15   2      198.86      194.83     12.04 o 
   2  15   2        0.03        1.11      5.42 o 
   3  15   2       71.04       78.95     11.64 o 
   4  15   2        0.08       -7.11      7.11 o 
   5  15   2       64.28       47.19     13.81 o 
   6  15   2        3.08       -9.42      9.73 o 
   7  15   2       79.81       91.77     19.46 o 
   8  15   2       12.75      -21.35     21.35 o 
   9  15   2       61.83       51.71     26.10 o 
  10  15   2       11.44       50.25     28.47 o 
 -10  16   2       35.72      -11.88     43.55 o 
  -9  16   2        0.09       31.11     26.60 o 
  -8  16   2       32.77       36.79     27.45 o 
  -7  16   2       26.23       -0.54     49.03 o 
  -6  16   2      248.20      230.83     33.66 o 
  -5  16   2      667.57      678.48     39.67 o 
  -4  16   2      322.21      306.61     26.23 o 
  -3  16   2        1.17       -9.81     14.80 o 
  -2  16   2      704.12      673.14     28.31 o 
  -1  16   2      243.36      277.43     16.34 o 
   0  16   2      564.56      540.64     20.60 o 
   1  16   2      573.31      578.97     26.99 o 
   2  16   2       65.55       36.68      8.89 o 
   3  16   2       97.65       90.06     12.80 o 
   4  16   2       95.84      114.11     15.95 o 
   5  16   2       80.78      109.72     16.34 o 
   6  16   2       39.39       37.39     12.80 o 
   7  16   2      171.79      243.09     28.94 o 
   8  16   2      349.67      319.80     43.70 o 
   9  16   2       52.25       33.73     55.18 o 
  10  16   2       14.54       44.82     37.25 o 
  -9  17   2       34.78       12.44     53.66 o 
  -8  17   2       28.69       70.65     30.51 o 
  -7  17   2       10.83      -13.54     23.00 o 
  -6  17   2      158.70      153.50     30.95 o 
  -5  17   2        4.09        7.45     32.79 o 
  -4  17   2      570.40      618.06     44.78 o 
  -3  17   2      112.43      115.57     18.66 o 
  -2  17   2       63.56       64.20     15.43 o 
  -1  17   2     1198.43     1192.35     39.60 o 
   0  17   2        1.53        2.79      8.23 o 
   1  17   2      599.32      528.45     25.48 o 
   2  17   2      341.55      352.00     28.10 o 
   3  17   2       28.51       48.45     15.14 o 
   4  17   2      790.24      673.47     31.35 o 
   5  17   2      125.55      132.82     19.05 o 
   6  17   2       76.14       62.51     15.27 o 
   7  17   2       87.06       70.69     30.67 o 
   8  17   2        2.46       30.36     34.55 o 
   9  17   2      229.70      247.36     59.04 o 
  -9  18   2        0.60      -26.37     26.37 o 
  -8  18   2        0.73       20.38     27.48 o 
  -7  18   2        9.66       22.93     62.70 o 
  -6  18   2      187.52      208.98     34.96 o 
  -5  18   2       23.33       70.43     39.60 o 
  -4  18   2       40.61       53.30     16.57 o 
  -3  18   2      108.23      114.55     33.01 o 
  -2  18   2       62.26       68.01     22.14 o 
  -1  18   2      617.65      534.37     33.97 o 
   0  18   2      867.84      818.23     39.03 o 
   1  18   2      630.22      563.29     33.41 o 
   2  18   2     1019.39      963.16     48.88 o 
   3  18   2      494.18      489.43     39.21 o 
   4  18   2      278.91      233.13     25.26 o 
   5  18   2        3.20       21.64     13.29 o 
   6  18   2        2.89       -1.63     13.18 o 
   7  18   2        2.86       87.99     42.54 o 
   8  18   2       39.18       69.47     43.54 o 
   9  18   2        7.37        0.05     40.65 o 
  -9  19   2      188.12      170.92     52.75 o 
  -8  19   2       13.28       65.01     41.45 o 
  -7  19   2        7.70      -32.56     32.56 o 
  -6  19   2      127.83      111.89     45.14 o 
  -5  19   2       26.67        8.03     33.22 o 
  -4  19   2        1.92        3.02     18.99 o 
  -3  19   2        6.51        4.15     35.09 o 
  -2  19   2        0.85       -3.80     18.47 o 
  -1  19   2      125.35      121.47     19.26 o 
   0  19   2      249.58      280.71     26.47 o 
   1  19   2      214.61      196.71     23.62 o 
   2  19   2        1.55      -14.08     14.34 o 
   3  19   2       64.52       60.33     17.60 o 
   4  19   2       12.56       30.77     17.10 o 
   5  19   2        0.16        8.97     11.95 o 
   6  19   2       56.26       57.05     25.23 o 
   7  19   2       61.01      142.86     47.33 o 
   8  19   2        0.91        1.87     36.16 o 
  -8  20   2      479.58      626.13     83.41 o 
  -7  20   2       11.11      -34.56     34.56 o 
  -6  20   2       58.78       31.68     38.10 o 
  -5  20   2        0.99        4.13     33.54 o 
  -4  20   2       10.20       37.98     38.81 o 
  -3  20   2        0.03      -20.29     20.29 o 
  -2  20   2       71.08       75.00     23.45 o 
  -1  20   2       20.53       29.76     35.18 o 
   0  20   2        4.04       -4.72     13.01 o 
   1  20   2        0.73        6.05     12.74 o 
   2  20   2      399.58      356.72     30.61 o 
   3  20   2        0.69        9.62     14.00 o 
   4  20   2      236.70      250.87     43.65 o 
   5  20   2       20.44       40.89     23.83 o 
   6  20   2      179.11      188.75     26.03 o 
   7  20   2       82.09      147.41     53.71 o 
   8  20   2       13.84      -14.82     34.11 o 
  -8  21   2       15.40        6.38     41.35 o 
  -7  21   2      451.76      428.82     70.64 o 
  -6  21   2        8.61        1.94     37.02 o 
  -5  21   2        0.18      -18.64     33.27 o 
  -4  21   2        8.77       13.79     21.23 o 
  -3  21   2      112.16      115.66     50.92 o 
  -2  21   2       17.64       23.08     21.57 o 
  -1  21   2       15.63        2.91     10.91 o 
   0  21   2      267.54      273.04     26.83 o 
   1  21   2     1930.75     1664.19     59.56 o 
   2  21   2       10.60        8.34     12.85 o 
   3  21   2        7.29       11.30     13.73 o 
   4  21   2       57.37       85.98     26.63 o 
   5  21   2       10.81       -2.07     14.53 o 
   6  21   2      443.19      472.11     54.00 o 
   7  21   2        0.64      -21.19     39.98 o 
   8  21   2       71.14       27.74     42.57 o 
  -7  22   2      203.22      212.22     58.56 o 
  -6  22   2      156.04      142.30     51.48 o 
  -5  22   2       18.61       22.22     35.04 o 
  -4  22   2       34.38       26.88     23.37 o 
  -3  22   2       99.01       98.93     35.16 o 
  -2  22   2       44.87       34.86     22.72 o 
  -1  22   2       15.75       -9.11     16.52 o 
   0  22   2       19.47       -4.85     17.12 o 
   1  22   2       11.58       18.13     13.31 o 
   2  22   2       24.10       53.11     16.78 o 
   3  22   2      122.40      132.46     23.10 o 
   4  22   2        4.65        0.91     18.91 o 
   5  22   2       12.25       25.56     27.76 o 
   6  22   2       11.02       33.66     37.97 o 
   7  22   2        2.92        2.61     40.48 o 
  -7  23   2      298.08      398.98     70.15 o 
  -6  23   2       94.34       59.41     46.01 o 
  -5  23   2       28.01       50.15     39.46 o 
  -4  23   2       71.42       68.26     44.98 o 
  -3  23   2      482.01      402.01     43.56 o 
  -2  23   2      116.68      127.45     30.15 o 
  -1  23   2      256.77      210.74     66.44 o 
   0  23   2       67.39       53.65     17.96 o 
   1  23   2      268.40      227.25     27.12 o 
   2  23   2       52.17       34.78     17.10 o 
   3  23   2      122.74      106.23     27.66 o 
   4  23   2        0.01      -11.60     21.00 o 
   5  23   2       64.84       72.78     27.95 o 
   6  23   2      264.24      380.61     69.24 o 
   7  23   2        1.05      -33.28     33.28 o 
  -6  24   2      110.81       67.89     49.73 o 
  -5  24   2      136.49      114.22     49.26 o 
  -4  24   2      342.91      324.60     60.60 o 
  -3  24   2      559.46      557.01     49.46 o 
  -2  24   2      283.90      322.03     40.07 o 
  -1  24   2        0.18      -12.35     30.99 o 
   0  24   2      273.25      270.16     28.85 o 
   1  24   2       68.61       51.35     17.85 o 
   2  24   2        0.22       -3.19     14.29 o 
   3  24   2        0.02       -4.39     22.46 o 
   4  24   2       84.07      107.36     29.03 o 
   5  24   2       10.64       16.38     23.24 o 
   6  24   2      339.89      365.59     66.97 o 
  -5  25   2       13.01      -35.89     35.89 o 
  -4  25   2        2.37      -31.51     31.51 o 
  -3  25   2        2.18       -2.60     22.54 o 
  -2  25   2      146.74      107.79     29.61 o 
  -1  25   2       17.86      -11.40     22.82 o 
   0  25   2        9.57        4.11     23.45 o 
   1  25   2       30.01       26.23     25.07 o 
   2  25   2       70.39       44.19     26.16 o 
   3  25   2       11.54       -8.87      8.87 o 
   4  25   2       17.08      -22.43     22.43 o 
   5  25   2        5.44        8.49     24.55 o 
  -4  26   2       10.50       35.17     40.30 o 
  -3  26   2       17.45       -2.52     34.12 o 
  -2  26   2      249.92      211.07     35.52 o 
  -1  26   2        0.39       14.85     24.79 o 
   0  26   2      260.52      221.07     36.65 o 
   1  26   2      103.05       84.48     32.77 o 
   2  26   2       78.28       91.78     29.73 o 
   3  26   2      261.34      218.87     53.03 o 
   4  26   2       20.14       50.66     27.03 o 
  -3  27   2       22.53       42.68     26.23 o 
  -2  27   2      129.21       91.79     31.04 o 
  -1  27   2      151.94      136.36     33.03 o 
   0  27   2        6.94       -7.21     22.76 o 
   1  27   2      126.20      141.89     37.65 o 
   2  27   2        0.55        7.01     24.20 o 
   3  27   2        0.85      -15.91     24.16 o 
  -1  28   2       17.14       50.59     27.58 o 
   0  28   2       24.78       14.69     25.04 o 
   1  28   2      162.01      158.73     35.02 o 
 -12   1   3      515.97      511.83     64.45 o 
 -11   1   3      165.44      108.38     40.49 o 
 -10   1   3        8.96       -1.42     29.99 o 
  -9   1   3      428.98      377.98     71.17 o 
  -8   1   3      281.52      251.35     39.95 o 
  -7   1   3      243.21      241.96     37.24 o 
  -6   1   3     3507.44     3134.35     85.43 o 
  -5   1   3      820.78      830.14     31.04 o 
  -4   1   3      378.97      358.83     18.04 o 
  -3   1   3      257.28      289.69     16.07 o 
  -2   1   3     8214.34     8728.38    199.56 o 
  -1   1   3      279.52      359.59     11.40 o 
   0   1   3      985.88     1096.10     29.55 o 
   1   1   3       56.70       64.51      6.44 o 
   2   1   3      412.87      457.77     15.43 o 
   3   1   3      221.63      268.35     11.88 o 
   4   1   3       86.30      110.29      9.69 o 
   5   1   3       43.48       47.66      8.14 o 
   6   1   3        2.92        5.22      7.76 o 
   7   1   3      606.72      616.03     23.92 o 
   8   1   3       53.34       67.40     11.91 o 
   9   1   3      101.91      104.83     13.64 o 
  10   1   3       39.59        2.45     21.06 o 
  11   1   3        0.06      -16.42     16.42 o 
  12   1   3       17.49      -26.54     26.54 o 
 -12   2   3      314.36      333.74     56.55 o 
 -11   2   3       28.02        5.58     33.08 o 
 -10   2   3      297.56      334.62     50.97 o 
  -9   2   3      238.15      264.39     42.85 o 
  -8   2   3      212.54      178.99     35.55 o 
  -7   2   3       42.28       54.05     27.68 o 
  -6   2   3       18.79       46.47     13.94 o 
  -5   2   3      194.14      216.73     14.16 o 
  -4   2   3      330.91      308.98     14.39 o 
  -3   2   3      257.83      260.64     12.63 o 
  -2   2   3     4804.75     5339.77     93.14 o 
  -1   2   3      828.86      906.10     41.84 o 
   0   2   3     1550.74     1660.39     45.72 o 
   1   2   3     5562.46     6188.00    237.95 o 
   2   2   3      643.85      698.02     23.67 o 
   3   2   3     3479.70     3342.05     57.82 o 
   4   2   3      281.48      311.33     13.31 o 
   5   2   3       28.82       51.56     11.17 o 
   6   2   3     1144.72     1180.45     34.53 o 
   7   2   3      225.83      199.47     15.56 o 
   8   2   3        5.32        7.65      7.26 o 
   9   2   3      142.50      156.76     14.28 o 
  10   2   3       15.02        5.89     19.66 o 
  11   2   3        8.45      -30.69     30.69 o 
  12   2   3       11.30      -19.82     32.53 o 
 -12   3   3       20.03       11.56     54.69 o 
 -11   3   3      410.69      357.20     53.10 o 
 -10   3   3      354.34      311.90     48.03 o 
  -9   3   3      129.11      149.29     35.49 o 
  -8   3   3      219.42      256.23     39.37 o 
  -7   3   3      168.74      124.41     31.36 o 
  -6   3   3      609.10      586.44     24.19 o 
  -5   3   3     9142.89     8771.58    177.66 o 
  -4   3   3      199.45      196.56     12.56 o 
  -3   3   3      762.97      900.91     37.73 o 
  -2   3   3      135.03      175.91      9.00 o 
  -1   3   3     5648.61     6419.50    147.97 o 
   0   3   3     2197.27     2269.04     38.42 o 
   1   3   3     1022.95     1082.85     19.06 o 
   2   3   3      201.17      228.55      9.75 o 
   3   3   3     1411.89     1507.77     28.12 o 
   4   3   3       15.22       18.81      4.88 o 
   5   3   3      926.22      917.54     22.93 o 
   6   3   3       53.04       56.31      8.24 o 
   7   3   3       38.47       50.19      8.20 o 
   8   3   3       91.07       92.14     10.98 o 
   9   3   3        0.70       -8.24     11.74 o 
  10   3   3       16.80      -19.50     25.04 o 
  11   3   3        0.03       33.32     34.49 o 
 -12   4   3      130.35       98.22     42.98 o 
 -11   4   3       67.06       49.70     37.35 o 
 -10   4   3       52.91       14.93     32.54 o 
  -9   4   3       36.52       27.50     31.28 o 
  -8   4   3       33.77       23.91     28.44 o 
  -7   4   3       73.76       66.12     15.65 o 
  -6   4   3        0.80        6.28      8.80 o 
  -5   4   3      413.76      506.21     55.06 o 
  -4   4   3     2969.95     2826.85    115.85 o 
  -3   4   3       80.76       99.38      7.93 o 
  -2   4   3     9124.82     9965.51    158.21 o 
  -1   4   3    10892.03    12130.12    206.57 o 
   0   4   3     2211.72     2370.51     44.58 o 
   1   4   3      310.45      308.17     10.61 o 
   2   4   3     1395.87     1390.15     25.23 o 
   3   4   3     1148.55     1158.59     24.07 o 
   4   4   3     1562.60     1617.14     31.28 o 
   5   4   3       93.33       90.82      7.95 o 
   6   4   3      510.04      502.87     16.40 o 
   7   4   3     1087.05     1011.67     25.38 o 
   8   4   3        6.07        6.51      6.25 o 
   9   4   3       35.35       51.45     12.11 o 
  10   4   3       65.80       59.72     22.46 o 
  11   4   3       51.28       41.90     36.68 o 
 -12   5   3        5.44       30.58     38.84 o 
 -11   5   3        1.86       51.10     37.48 o 
 -10   5   3      102.81       51.53     30.70 o 
  -9   5   3       12.66       15.21     32.71 o 
  -8   5   3       93.16       51.87     18.91 o 
  -7   5   3      855.81      765.95     37.26 o 
  -6   5   3       19.99       18.53      7.90 o 
  -5   5   3      114.61      112.08     12.29 o 
  -4   5   3     1060.29     1121.77     32.10 o 
  -3   5   3     8838.02     9130.16    157.95 o 
  -2   5   3     6901.68     7194.58    106.49 o 
  -1   5   3      171.69      217.46      7.42 o 
   0   5   3      586.50      622.20     14.58 o 
   1   5   3      607.42      597.50     13.51 o 
   2   5   3      936.23      956.95     18.03 o 
   3   5   3       63.05       61.32      6.29 o 
   4   5   3      783.78      774.99     19.65 o 
   5   5   3      605.83      597.46     16.97 o 
   6   5   3      772.83      731.31     19.97 o 
   7   5   3       23.92       25.82      6.90 o 
   8   5   3      246.03      249.70     14.93 o 
   9   5   3       52.42       30.90     11.48 o 
  10   5   3       16.04       13.63     19.03 o 
  11   5   3       92.98       54.03     39.84 o 
 -12   6   3       87.99       80.96     59.53 o 
 -11   6   3      125.55       96.37     38.59 o 
 -10   6   3      438.59      383.81     51.79 o 
  -9   6   3       15.69        6.96     28.53 o 
  -8   6   3      312.69      238.90     39.59 o 
  -7   6   3     1027.55      909.29     41.78 o 
  -6   6   3       74.50       75.11     12.30 o 
  -5   6   3       85.61       68.82      9.61 o 
  -4   6   3     1814.90     1738.26     33.95 o 
  -3   6   3     3751.87     3831.04     64.22 o 
  -2   6   3      134.79      138.67      7.42 o 
  -1   6   3     2626.17     2942.27     69.70 o 
   0   6   3       54.70       50.50      5.26 o 
   1   6   3     1279.55     1340.41     25.72 o 
   2   6   3     2679.72     2640.38     40.04 o 
   3   6   3        1.43        4.98      4.35 o 
   4   6   3       87.58       67.96      7.51 o 
   5   6   3        4.59        3.62      5.34 o 
   6   6   3       26.08       35.64      6.79 o 
   7   6   3      122.07       97.34      9.87 o 
   8   6   3      190.50      183.34     14.52 o 
   9   6   3      216.11      232.32     21.35 o 
  10   6   3       28.26        2.04     19.56 o 
  11   6   3       11.78      -21.05     33.65 o 
 -12   7   3        4.42       16.52     37.32 o 
 -11   7   3       28.63       30.28     35.71 o 
 -10   7   3      146.59      117.52     37.88 o 
  -9   7   3      386.52      324.40     46.10 o 
  -8   7   3       58.23       42.87     29.43 o 
  -7   7   3      102.36      103.39     19.32 o 
  -6   7   3        2.87        0.05     12.93 o 
  -5   7   3      375.83      413.71     15.51 o 
  -4   7   3      121.28      122.40      8.69 o 
  -3   7   3     3155.35     3334.57     57.49 o 
  -2   7   3      181.23      163.85      8.79 o 
  -1   7   3     1117.64     1138.35     22.17 o 
   0   7   3      184.53      174.81      7.92 o 
   1   7   3     1723.38     1699.07     29.43 o 
   2   7   3     1300.19     1358.31     25.79 o 
   3   7   3       19.15       13.64      4.37 o 
   4   7   3     1306.49     1458.72     29.97 o 
   5   7   3      283.60      240.73     13.50 o 
   6   7   3      420.43      416.67     20.61 o 
   7   7   3        5.56       -2.65      5.94 o 
   8   7   3       10.19        8.17      7.87 o 
   9   7   3      388.93      357.29     29.56 o 
  10   7   3       23.75       12.11     21.96 o 
  11   7   3       65.94       81.51     41.36 o 
 -11   8   3       10.69       20.44     34.32 o 
 -10   8   3       60.47       79.02     36.66 o 
  -9   8   3        6.94       -6.37     28.76 o 
  -8   8   3      475.99      461.25     49.61 o 
  -7   8   3      723.22      608.18     37.55 o 
  -6   8   3       68.25       76.34     17.80 o 
  -5   8   3      789.56      795.18     22.06 o 
  -4   8   3      289.11      283.80     11.95 o 
  -3   8   3     1300.50     1391.92     28.84 o 
  -2   8   3     2011.91     2213.76     38.36 o 
  -1   8   3      650.13      746.39     17.45 o 
   0   8   3     6830.89     7467.88    106.88 o 
   1   8   3     4136.85     4338.15     66.31 o 
   2   8   3       13.87       20.41      4.65 o 
   3   8   3        3.53        1.22      4.31 o 
   4   8   3     1554.95     1639.94     42.70 o 
   5   8   3      178.80      160.06     11.65 o 
   6   8   3      751.50      701.56     22.39 o 
   7   8   3      997.67      930.13     24.78 o 
   8   8   3      173.53      187.00     14.78 o 
   9   8   3        8.98       -4.59     15.33 o 
  10   8   3        3.20        9.23     20.04 o 
  11   8   3      228.85      284.05     53.82 o 
 -11   9   3       58.67       43.49     37.45 o 
 -10   9   3        4.89       -6.17     31.10 o 
  -9   9   3       15.07       11.92     32.04 o 
  -8   9   3       38.35       38.27     18.91 o 
  -7   9   3       24.39       43.22     17.46 o 
  -6   9   3      425.52      450.65     31.68 o 
  -5   9   3      199.62      226.37     12.11 o 
  -4   9   3     1748.41     1686.58     32.47 o 
  -3   9   3        3.94       16.02      5.54 o 
  -2   9   3      743.02      748.31     18.15 o 
  -1   9   3     2695.76     2762.45     45.94 o 
   0   9   3     4954.16     5198.46     77.18 o 
   1   9   3      173.77      176.34      8.66 o 
   2   9   3      319.86      338.13     12.85 o 
   3   9   3      825.19      886.17     21.33 o 
   4   9   3        0.33        6.36      5.95 o 
   5   9   3      234.91      250.33     15.67 o 
   6   9   3       33.55       40.96     12.83 o 
   7   9   3       27.25       31.48      8.22 o 
   8   9   3       63.87       67.93     11.54 o 
   9   9   3        5.95       13.64     13.53 o 
  10   9   3        0.09      -12.33     21.71 o 
  11   9   3        6.80       14.73     38.10 o 
 -11  10   3       62.20       61.32     41.92 o 
 -10  10   3      381.39      316.72     48.49 o 
  -9  10   3       47.51       17.71     30.26 o 
  -8  10   3      170.07      148.48     23.88 o 
  -7  10   3      701.97      636.01     38.73 o 
  -6  10   3       59.71       54.08     18.77 o 
  -5  10   3      592.39      596.44     27.47 o 
  -4  10   3     1306.60     1327.18     27.97 o 
  -3  10   3       62.35       75.72      7.52 o 
  -2  10   3      239.85      292.84     11.09 o 
  -1  10   3     5295.79     5771.68     88.03 o 
   0  10   3      409.14      504.81     14.56 o 
   1  10   3       77.00      104.49      8.50 o 
   2  10   3     4401.43     4955.36     83.39 o 
   3  10   3       98.87      124.84      9.31 o 
   4  10   3       14.50       10.78      6.13 o 
   5  10   3       57.18       65.62      9.87 o 
   6  10   3       27.59       25.11      8.60 o 
   7  10   3      715.22      641.00     25.41 o 
   8  10   3        0.44      -11.09     12.14 o 
   9  10   3       43.47       31.36     16.37 o 
  10  10   3       10.47      -20.56     20.66 o 
  11  10   3      122.80       46.45     39.71 o 
 -11  11   3        1.96      -30.85     31.96 o 
 -10  11   3       93.44      129.79     50.61 o 
  -9  11   3      116.50      114.37     36.73 o 
  -8  11   3        6.36        7.30     17.85 o 
  -7  11   3     1287.63     1116.11     50.18 o 
  -6  11   3      439.87      486.05     34.55 o 
  -5  11   3      154.21      169.78     21.56 o 
  -4  11   3       48.99       53.36      7.28 o 
  -3  11   3      544.77      584.96     17.18 o 
  -2  11   3     1699.13     1773.93     33.91 o 
  -1  11   3     2430.31     2573.43     44.84 o 
   0  11   3      810.93      798.53     21.00 o 
   1  11   3      120.61      117.67      9.33 o 
   2  11   3      183.33      220.74     12.22 o 
   3  11   3      109.11      118.98     10.47 o 
   4  11   3       15.86       12.08      7.08 o 
   5  11   3        5.97        5.91      7.28 o 
   6  11   3      423.61      403.41     20.36 o 
   7  11   3      726.68      717.82     30.35 o 
   8  11   3       57.71       49.29     16.20 o 
   9  11   3      117.64       88.16     20.85 o 
  10  11   3      110.22      128.29     27.32 o 
  11  11   3       18.35       -4.10     38.17 o 
 -11  12   3        2.59        9.73     45.81 o 
 -10  12   3       13.02      -41.13     70.02 o 
  -9  12   3        2.05       23.01     30.21 o 
  -8  12   3      295.06      246.37     29.42 o 
  -7  12   3      409.10      391.92     33.39 o 
  -6  12   3       59.01       96.40     20.63 o 
  -5  12   3      414.53      464.30     32.56 o 
  -4  12   3       64.11       62.88     12.41 o 
  -3  12   3       86.23       86.24      8.05 o 
  -2  12   3      785.17      841.35     20.01 o 
  -1  12   3      496.50      544.06     15.75 o 
   0  12   3      808.91      844.13     20.81 o 
   1  12   3     1331.18     1406.04     28.64 o 
   2  12   3      190.90      216.26     12.46 o 
   3  12   3      396.58      428.23     17.89 o 
   4  12   3       30.56       42.77      9.03 o 
   5  12   3      151.89      145.80     13.46 o 
   6  12   3        9.11       13.30      8.70 o 
   7  12   3       21.26       37.21     15.43 o 
   8  12   3       17.20        9.85     13.58 o 
   9  12   3      252.10      289.32     29.68 o 
  10  12   3       30.86        9.23     45.54 o 
 -11  13   3       25.30       47.33     52.06 o 
 -10  13   3       11.38        9.83     45.60 o 
  -9  13   3       20.69       23.52     30.29 o 
  -8  13   3       46.27       58.79     28.59 o 
  -7  13   3       20.70       12.81     20.56 o 
  -6  13   3      274.29      264.06     29.42 o 
  -5  13   3     1197.02     1173.55     49.43 o 
  -4  13   3       13.83       -4.68     10.80 o 
  -3  13   3      820.11      817.39     26.09 o 
  -2  13   3     1104.87     1072.65     25.33 o 
  -1  13   3      649.13      660.15     17.94 o 
   0  13   3      163.40      204.25     11.57 o 
   1  13   3      217.53      201.35     12.53 o 
   2  13   3       34.91       13.79      7.29 o 
   3  13   3       60.75       53.22      9.03 o 
   4  13   3       24.35       20.39      8.48 o 
   5  13   3        3.28       -6.84      6.84 o 
   6  13   3       59.74       42.64     12.15 o 
   7  13   3      715.75      735.36     31.52 o 
   8  13   3      169.74      218.32     30.83 o 
   9  13   3      228.79      206.53     27.00 o 
  10  13   3        0.03      -21.27     21.27 o 
 -10  14   3       48.42      107.16     55.00 o 
  -9  14   3       18.90       10.04     44.38 o 
  -8  14   3        2.64       -9.88     38.68 o 
  -7  14   3       32.67       23.08     22.70 o 
  -6  14   3       14.31       40.10     25.14 o 
  -5  14   3      423.43      462.29     41.63 o 
  -4  14   3       88.91       80.94     16.31 o 
  -3  14   3      600.48      605.71     41.23 o 
  -2  14   3      555.31      557.47     24.51 o 
  -1  14   3     1480.60     1543.40     32.54 o 
   0  14   3       40.64       27.16      7.23 o 
   1  14   3       84.02      101.25      9.69 o 
   2  14   3       53.10       57.52      9.86 o 
   3  14   3      544.91      516.29     22.40 o 
   4  14   3       90.49       79.72     11.87 o 
   5  14   3       80.70       77.86     11.63 o 
   6  14   3      157.85      194.47     18.76 o 
   7  14   3      406.38      413.38     26.61 o 
   8  14   3        5.39        1.41     16.50 o 
   9  14   3      359.40      441.38     43.64 o 
  10  14   3       20.10       12.76     23.79 o 
 -10  15   3       73.60       19.83     47.78 o 
  -9  15   3       83.79      112.31     52.03 o 
  -8  15   3        0.13       -9.73     22.26 o 
  -7  15   3       62.22       49.62     46.81 o 
  -6  15   3      406.31      392.74     41.41 o 
  -5  15   3       54.65       55.56     23.14 o 
  -4  15   3     2558.88     2386.54     72.03 o 
  -3  15   3        0.00       -0.95     12.33 o 
  -2  15   3      730.68      693.37     33.97 o 
  -1  15   3      755.77      758.85     29.01 o 
   0  15   3     1421.99     1374.35     41.08 o 
   1  15   3      128.22      141.78     13.40 o 
   2  15   3       58.27       45.49      9.61 o 
   3  15   3        0.76       10.93      8.58 o 
   4  15   3       39.66       39.57      9.93 o 
   5  15   3      251.62      214.57     21.31 o 
   6  15   3        1.64       -0.56     13.75 o 
   7  15   3       30.94       56.96     21.98 o 
   8  15   3       95.73      125.60     25.03 o 
   9  15   3        1.10        3.76     28.34 o 
  10  15   3       36.18       86.70     32.22 o 
 -10  16   3       43.74       88.87     53.03 o 
  -9  16   3       23.03       25.02     43.97 o 
  -8  16   3       19.20       18.89     25.49 o 
  -7  16   3       73.76       77.79     27.15 o 
  -6  16   3      173.63      224.51     34.12 o 
  -5  16   3      947.47      925.34     56.31 o 
  -4  16   3      210.86      240.82     31.64 o 
  -3  16   3        0.66       12.70     13.16 o 
  -2  16   3     3473.76     3186.01     89.06 o 
  -1  16   3      878.31      847.02     29.26 o 
   0  16   3     1273.36     1158.28     37.96 o 
   1  16   3      560.51      449.68     27.26 o 
   2  16   3       15.82       17.94      9.09 o 
   3  16   3       10.04       -7.62      7.62 o 
   4  16   3      935.83      913.54     36.43 o 
   5  16   3       55.77       39.41     13.54 o 
   6  16   3       35.90       50.37     13.69 o 
   7  16   3      767.56      833.90     37.78 o 
   8  16   3        0.64      -22.16     26.23 o 
   9  16   3       32.26       24.57     29.79 o 
  -9  17   3      223.75      336.42     71.44 o 
  -8  17   3      158.19      165.19     35.16 o 
  -7  17   3      349.61      397.28     44.08 o 
  -6  17   3      991.12     1042.76     62.67 o 
  -5  17   3       18.64       50.18     23.49 o 
  -4  17   3      882.40      775.03     52.52 o 
  -3  17   3      819.77      766.92     37.08 o 
  -2  17   3       10.15       17.60     13.07 o 
  -1  17   3      123.20      104.49     13.19 o 
   0  17   3      682.85      639.23     45.43 o 
   1  17   3      236.46      247.21     20.43 o 
   2  17   3        0.03       -0.64      7.44 o 
   3  17   3       79.52       64.99     14.54 o 
   4  17   3       29.33       36.49     13.31 o 
   5  17   3        5.37       23.10     12.47 o 
   6  17   3       89.09       83.30     30.74 o 
   7  17   3       93.87      110.02     19.23 o 
   8  17   3      231.22      341.37     36.56 o 
   9  17   3       39.36        3.56     41.62 o 
  -9  18   3       90.12       77.38     52.09 o 
  -8  18   3        0.29        8.23     32.44 o 
  -7  18   3       83.68       96.72     29.70 o 
  -6  18   3      481.34      524.24     56.93 o 
  -5  18   3      134.63      175.08     31.34 o 
  -4  18   3      123.51      129.03     20.05 o 
  -3  18   3      998.20      996.87     43.23 o 
  -2  18   3       22.17       12.03     12.70 o 
  -1  18   3      180.17      174.20     22.76 o 
   0  18   3     3272.99     2988.41     67.04 o 
   1  18   3        9.62       -3.87      8.64 o 
   2  18   3      372.93      375.38     25.30 o 
   3  18   3      402.10      382.65     26.59 o 
   4  18   3       57.76       59.75     14.66 o 
   5  18   3      343.51      357.22     27.45 o 
   6  18   3      191.64      239.60     27.06 o 
   7  18   3        0.07        7.68     17.61 o 
   8  18   3        0.23      -32.25     33.75 o 
   9  18   3      406.28      430.29     74.09 o 
  -9  19   3      601.91      552.15     78.20 o 
  -8  19   3      110.08      115.34     46.36 o 
  -7  19   3       71.11      105.92     42.29 o 
  -6  19   3       66.36       37.04     39.35 o 
  -5  19   3        9.83      -32.29     32.29 o 
  -4  19   3       13.25      -10.54     17.99 o 
  -3  19   3      144.93      135.63     26.24 o 
  -2  19   3      539.13      572.33     45.21 o 
  -1  19   3     1805.09     1734.07     72.39 o 
   0  19   3      149.50      130.97     20.20 o 
   1  19   3        2.90       -0.13     13.85 o 
   2  19   3      452.36      497.67     32.59 o 
   3  19   3        2.65       14.57     12.67 o 
   4  19   3       27.88       27.75     16.00 o 
   5  19   3       43.70       76.72     19.07 o 
   6  19   3      278.92      274.27     29.84 o 
   7  19   3      141.38      215.40     54.32 o 
   8  19   3       30.74       21.22     44.00 o 
  -8  20   3        0.02      -31.47     31.47 o 
  -7  20   3      217.03      261.60     56.22 o 
  -6  20   3       48.50      -13.38     34.71 o 
  -5  20   3        4.28        6.78     36.75 o 
  -4  20   3      829.78      717.44     47.56 o 
  -3  20   3       16.41        1.56     19.43 o 
  -2  20   3       16.91       22.67     20.73 o 
  -1  20   3       91.52       72.53     23.48 o 
   0  20   3      157.16      157.07     33.26 o 
   1  20   3      190.00      205.86     31.68 o 
   2  20   3      101.92       92.57     19.15 o 
   3  20   3       24.66        1.99     11.01 o 
   4  20   3        1.54       33.07     15.09 o 
   5  20   3       16.02        6.76     14.29 o 
   6  20   3      135.81      118.48     23.05 o 
   7  20   3        5.11       43.07     52.72 o 
   8  20   3        1.53      -37.04     37.04 o 
  -8  21   3       30.21       26.86     42.80 o 
  -7  21   3       16.83       30.08     41.87 o 
  -6  21   3        0.72       22.17     38.53 o 
  -5  21   3      192.82      212.01     53.36 o 
  -4  21   3       13.94       12.17     20.72 o 
  -3  21   3      142.13      113.20     26.27 o 
  -2  21   3       14.40      -23.55     45.32 o 
  -1  21   3        1.30      -17.37     17.37 o 
   0  21   3      611.79      552.93     35.89 o 
   1  21   3       78.24       45.79     17.06 o 
   2  21   3      296.62      257.73     27.11 o 
   3  21   3       44.42       50.59     19.77 o 
   4  21   3      170.30      167.02     24.25 o 
   5  21   3        4.23      -17.66     17.66 o 
   6  21   3       28.95       59.69     19.91 o 
   7  21   3       21.32       42.07     42.03 o 
  -7  22   3       27.63       28.20     43.50 o 
  -6  22   3       40.63       57.99     43.82 o 
  -5  22   3       86.03       43.61     41.55 o 
  -4  22   3        0.02      -25.83     31.84 o 
  -3  22   3      165.38      149.64     29.07 o 
  -2  22   3      247.17      278.66     35.26 o 
  -1  22   3       18.79      -18.32     18.32 o 
   0  22   3        6.45       23.95     18.31 o 
   1  22   3      126.11      161.48     23.20 o 
   2  22   3      120.46       87.54     19.55 o 
   3  22   3       48.57        7.83     18.83 o 
   4  22   3      146.73      153.11     24.11 o 
   5  22   3      422.51      353.30     33.80 o 
   6  22   3       94.91      132.95     26.21 o 
   7  22   3       64.81       35.42     42.19 o 
  -7  23   3        5.35        9.92     40.10 o 
  -6  23   3      108.45      158.89     54.73 o 
  -5  23   3        9.50      -23.06     35.59 o 
  -4  23   3      103.80       47.02     39.94 o 
  -3  23   3       29.77       15.47     20.71 o 
  -2  23   3      567.90      471.95     44.79 o 
  -1  23   3       40.17       37.64     24.14 o 
   0  23   3       71.69       67.14     18.68 o 
   1  23   3      137.83      169.23     23.88 o 
   2  23   3      194.65      144.74     23.60 o 
   3  23   3       20.49        7.52     13.18 o 
   4  23   3       13.60       -7.54     17.23 o 
   5  23   3        0.74        9.17     16.01 o 
   6  23   3       17.26       22.89     26.65 o 
  -6  24   3      121.87      116.50     52.58 o 
  -5  24   3       30.61       31.08     42.51 o 
  -4  24   3       85.51       97.09     46.78 o 
  -3  24   3      116.23       71.12     34.03 o 
  -2  24   3       83.56       64.19     26.82 o 
  -1  24   3        0.57      -14.49     18.51 o 
   0  24   3       93.61       56.28     23.23 o 
   1  24   3        6.44        0.73     12.78 o 
   2  24   3       76.06       47.55     22.31 o 
   3  24   3        0.01      -13.63     14.11 o 
   4  24   3        0.66       13.65     16.70 o 
   5  24   3        3.47       34.03     24.91 o 
   6  24   3       28.41       59.51     39.27 o 
  -5  25   3       32.21       18.42     43.32 o 
  -4  25   3      146.19      114.51     48.77 o 
  -3  25   3       57.31       41.91     25.27 o 
  -2  25   3      171.00      190.80     34.41 o 
  -1  25   3        2.96      -12.78     12.78 o 
   0  25   3      113.22       61.11     18.64 o 
   1  25   3      106.55       74.40     20.42 o 
   2  25   3      193.28      156.57     25.15 o 
   3  25   3       37.40       30.31     18.39 o 
   4  25   3       15.27        3.90     23.70 o 
   5  25   3        0.73       11.20     24.81 o 
  -4  26   3      442.90      435.06     72.59 o 
  -3  26   3        0.50       -6.49     22.34 o 
  -2  26   3       52.46       20.61     26.13 o 
  -1  26   3      264.23      211.10     49.50 o 
   0  26   3        3.31       27.77     25.49 o 
   1  26   3       96.53       72.55     20.62 o 
   2  26   3        5.91       10.20     24.41 o 
   3  26   3        5.08        9.61     24.32 o 
   4  26   3       72.64       89.22     34.78 o 
  -3  27   3        5.07       -0.08     23.30 o 
  -2  27   3        1.75        9.69     25.13 o 
  -1  27   3       14.64       -8.34     18.10 o 
   0  27   3       29.27      -11.28     24.83 o 
   1  27   3        3.26       14.26     24.85 o 
   2  27   3       80.92       56.11     40.15 o 
   3  27   3       43.40       22.46     39.00 o 
   0  28   3       21.33       13.27     26.30 o 
 -12   0   4      762.73      749.03    108.19 o 
 -11   0   4      857.19      700.51     97.71 o 
 -10   0   4      621.96      716.94     94.52 o 
  -9   0   4      382.57      379.12     69.01 o 
  -8   0   4       22.67       11.08     39.17 o 
  -7   0   4      276.85      273.12     53.62 o 
  -6   0   4      521.52      519.70     62.68 o 
  -5   0   4       11.78      -12.96     17.97 o 
  -4   0   4      246.23      357.76     41.63 o 
  -3   0   4      226.69      196.50     28.11 o 
  -2   0   4     5023.96     5099.11    141.56 o 
  -1   0   4     1725.76     2021.22     45.28 o 
   0   0   4     6285.87     6879.58    196.02 o 
   1   0   4    12753.36    12886.64    360.96 o 
   2   0   4     5366.63     5948.64    135.30 o 
   3   0   4     7953.00     8837.72    198.94 o 
   4   0   4     1609.48     1552.37     46.93 o 
   5   0   4       11.00        7.04      8.96 o 
   6   0   4       24.20       18.27     11.86 o 
   7   0   4     1019.80     1069.71     45.16 o 
   8   0   4        2.10        2.89     16.74 o 
   9   0   4      316.08      421.58     39.23 o 
  10   0   4      282.03      222.66     45.61 o 
  11   0   4       87.98        7.46     37.38 o 
 -12   1   4      112.10       98.07     42.60 o 
 -11   1   4      391.30      336.57     53.05 o 
 -10   1   4      380.09      321.84    100.25 o 
  -9   1   4      185.61      130.42     36.42 o 
  -8   1   4      896.02      907.88     66.32 o 
  -7   1   4     1490.97     1364.90     74.38 o 
  -6   1   4       21.37       21.73     15.43 o 
  -5   1   4      531.77      512.05     18.82 o 
  -4   1   4        6.85        3.93      6.67 o 
  -3   1   4      320.15      292.38     15.79 o 
  -2   1   4      641.32      672.74     17.48 o 
  -1   1   4        5.23        5.60      2.74 o 
   0   1   4      315.22      333.44      9.52 o 
   1   1   4      809.14      915.03     23.86 o 
   2   1   4     1599.09     1861.49     38.72 o 
   3   1   4     2421.31     2457.54     45.08 o 
   4   1   4     1759.23     1911.83     43.40 o 
   5   1   4      292.79      296.81     16.81 o 
   6   1   4       11.21       12.09      9.08 o 
   7   1   4      110.16      123.99     14.59 o 
   8   1   4      319.59      321.43     22.04 o 
   9   1   4       92.59       78.56     12.96 o 
  10   1   4      150.47      152.97     23.73 o 
  11   1   4      177.86      158.57     48.22 o 
 -12   2   4      528.82      448.56     61.09 o 
 -11   2   4       47.68       64.24     36.70 o 
 -10   2   4      396.33      282.72     46.31 o 
  -9   2   4      144.14      161.60     36.72 o 
  -8   2   4      718.08      728.70     57.95 o 
  -7   2   4     1909.54     1842.06     86.89 o 
  -6   2   4      770.00      654.05     24.47 o 
  -5   2   4        4.79       16.77      6.31 o 
  -4   2   4      952.73      923.77     26.32 o 
  -3   2   4        0.13       11.85      5.35 o 
  -2   2   4      379.52      395.60     11.40 o 
  -1   2   4     1053.76     1166.86     34.16 o 
   0   2   4     3389.24     3495.31     61.18 o 
   1   2   4      983.86     1027.04     32.84 o 
   2   2   4      159.54      179.93     10.02 o 
   3   2   4      209.20      286.49     12.69 o 
   4   2   4       34.13       36.38      6.85 o 
   5   2   4      178.33      192.30     13.29 o 
   6   2   4      205.68      262.11     16.38 o 
   7   2   4       81.69       72.50     11.99 o 
   8   2   4       55.54       43.75      9.32 o 
   9   2   4      327.84      382.83     21.31 o 
  10   2   4       17.37       24.51     14.36 o 
  11   2   4        5.73        6.44     35.77 o 
 -12   3   4        4.88       -8.19     41.92 o 
 -11   3   4      192.64      179.37     44.74 o 
 -10   3   4      183.28      141.80     40.34 o 
  -9   3   4      258.72      291.24     43.75 o 
  -8   3   4      106.88       71.49     29.36 o 
  -7   3   4        7.73       14.29     24.07 o 
  -6   3   4     2432.58     2224.53     55.33 o 
  -5   3   4      288.37      303.11     24.63 o 
  -4   3   4      670.02      659.34     22.01 o 
  -3   3   4    11146.26    11736.67    295.82 o 
  -2   3   4     4643.98     5035.28    119.82 o 
  -1   3   4       50.62       46.19      4.04 o 
   0   3   4      329.73      312.85     11.34 o 
   1   3   4     5905.40     6150.66    165.49 o 
   2   3   4     3364.99     3518.20     72.28 o 
   3   3   4      158.89      155.36     10.21 o 
   4   3   4      164.94      154.38      9.52 o 
   5   3   4      398.93      358.94     14.53 o 
   6   3   4      354.92      348.66     16.47 o 
   7   3   4      279.75      280.47     15.46 o 
   8   3   4       13.30        9.11      6.60 o 
   9   3   4      232.11      280.06     18.32 o 
  10   3   4       75.10       91.13     16.75 o 
  11   3   4       54.84       34.41     37.17 o 
 -12   4   4      191.84      155.60     46.04 o 
 -11   4   4      206.09      234.47     47.22 o 
 -10   4   4      122.26       81.50     35.09 o 
  -9   4   4      154.50      115.00     35.95 o 
  -8   4   4      304.46      284.32     41.21 o 
  -7   4   4      659.25      516.48     48.37 o 
  -6   4   4      530.47      474.93     21.90 o 
  -5   4   4        4.52       -3.99      7.06 o 
  -4   4   4     1334.44     1302.12     38.33 o 
  -3   4   4     1974.97     2064.72     45.03 o 
  -2   4   4     3426.95     3804.51     77.87 o 
  -1   4   4      136.17      120.24      6.29 o 
   0   4   4     2175.47     2267.04     36.06 o 
   1   4   4    12207.41    12635.82    200.08 o 
   2   4   4     3329.52     3791.96     65.80 o 
   3   4   4      775.79      808.02     19.08 o 
   4   4   4     3222.80     3243.15     54.67 o 
   5   4   4      612.97      652.36     18.14 o 
   6   4   4      869.08      855.95     22.32 o 
   7   4   4       78.17       88.89      9.82 o 
   8   4   4       29.17       19.44      7.62 o 
   9   4   4       91.73      102.08     12.69 o 
  10   4   4       15.08       23.55     12.69 o 
  11   4   4        5.26      -25.66     52.58 o 
 -12   5   4        0.57       21.29     58.76 o 
 -11   5   4        8.70      -12.06     32.83 o 
 -10   5   4       25.06       20.23     32.43 o 
  -9   5   4        0.02        0.27     28.27 o 
  -8   5   4       12.61       -5.95     25.33 o 
  -6   5   4        9.89        4.94     13.20 o 
  -5   5   4     1227.35     1296.79     40.97 o 
  -4   5   4     3872.83     3806.24     82.19 o 
  -3   5   4      248.34      250.86     11.58 o 
  -2   5   4     3752.48     4117.98     64.30 o 
  -1   5   4     4640.91     4921.75     74.72 o 
   0   5   4        0.02       -0.62      2.88 o 
   1   5   4     4080.98     4393.00     61.72 o 
   2   5   4     1939.76     1957.51     37.09 o 
   3   5   4      135.12      182.95     10.70 o 
   4   5   4       97.76       93.25      8.38 o 
   5   5   4       28.62       33.76      6.40 o 
   6   5   4      216.00      229.88     13.31 o 
   7   5   4        0.05       -1.78      5.80 o 
   8   5   4       44.38       59.88      9.50 o 
   9   5   4       18.10       17.68     10.10 o 
  10   5   4       50.80       66.38     29.81 o 
  11   5   4        5.46      -31.29     31.29 o 
 -12   6   4        0.63       -7.83     34.43 o 
 -11   6   4       58.82       55.47     32.15 o 
 -10   6   4       15.76       19.83     12.15 o 
  -9   6   4        0.78       32.12     30.05 o 
  -8   6   4      138.89       86.28     30.87 o 
  -7   6   4     1560.65     1384.45     52.32 o 
  -6   6   4      306.60      265.58     25.27 o 
  -5   6   4       65.41       48.77      9.25 o 
  -4   6   4     3324.92     3477.65     70.81 o 
  -3   6   4       27.50       40.64      5.52 o 
  -2   6   4      181.70      219.58      9.04 o 
  -1   6   4     1825.86     2018.05     34.37 o 
   0   6   4     1867.47     2009.60     33.04 o 
   1   6   4     1510.92     1619.07     28.15 o 
   2   6   4     4451.48     4484.18     68.68 o 
   3   6   4      148.01      127.95      8.86 o 
   4   6   4       63.74       45.60      7.10 o 
   5   6   4      572.32      518.75     17.85 o 
   6   6   4      941.94      907.62     23.37 o 
   7   6   4      104.95      101.14     10.45 o 
   8   6   4        0.46        1.89      7.58 o 
   9   6   4      330.13      336.61     22.24 o 
  10   6   4        0.03        1.10     17.66 o 
  11   6   4        7.39        5.82     36.55 o 
 -12   7   4       67.59       45.10     35.69 o 
 -11   7   4       13.69       18.48     36.42 o 
 -10   7   4       29.21       54.36     35.07 o 
  -9   7   4        2.56      -13.62     27.40 o 
  -8   7   4      215.74      181.26     36.98 o 
  -7   7   4      192.00      172.44     21.96 o 
  -6   7   4     1315.02     1185.25     45.93 o 
  -5   7   4      127.61      132.38     13.67 o 
  -4   7   4     1118.77     1060.41     24.16 o 
  -3   7   4      703.86      802.84     19.41 o 
  -2   7   4     6211.05     6696.34    101.00 o 
  -1   7   4       66.03       81.08      6.30 o 
   0   7   4       20.94        9.28      4.24 o 
   1   7   4      711.55      795.25     18.46 o 
   2   7   4      986.05     1115.00     24.42 o 
   3   7   4      136.82      154.78      8.74 o 
   4   7   4      733.70      756.74     20.68 o 
   5   7   4      156.49      137.64     11.10 o 
   6   7   4      986.81      973.64     24.54 o 
   7   7   4      381.18      384.71     17.32 o 
   8   7   4       18.00       14.44      7.28 o 
   9   7   4        2.04       15.95     11.52 o 
  10   7   4       23.50       46.22     21.51 o 
  11   7   4      159.85      203.60     48.51 o 
 -11   8   4       28.10       48.05     38.22 o 
 -10   8   4       24.10      -16.31     66.30 o 
  -9   8   4      149.76      181.81     39.77 o 
  -8   8   4      247.15      253.20     39.70 o 
  -7   8   4       44.28       18.43     16.15 o 
  -6   8   4      642.07      516.15     32.75 o 
  -5   8   4      871.84      831.56     30.57 o 
  -4   8   4       20.01       19.43      5.60 o 
  -3   8   4        4.39        2.39      4.31 o 
  -2   8   4     5538.11     6026.69     85.43 o 
  -1   8   4     1525.74     1536.28     28.41 o 
   0   8   4     1376.57     1466.73     28.06 o 
   1   8   4      333.85      363.85     12.24 o 
   2   8   4     1407.48     1412.19     29.39 o 
   3   8   4      946.31      889.98     22.47 o 
   4   8   4      176.97      215.77     12.48 o 
   5   8   4       86.96       83.01      9.55 o 
   6   8   4      224.40      233.89     15.05 o 
   7   8   4      383.80      385.87     18.06 o 
   8   8   4       62.50       29.10      9.41 o 
   9   8   4      131.41      184.19     20.60 o 
  10   8   4      179.44      207.56     26.76 o 
  11   8   4       38.53       12.95     37.86 o 
 -11   9   4        2.92       14.97     45.37 o 
 -10   9   4      218.66      238.02     45.97 o 
  -9   9   4       10.84       21.43     32.37 o 
  -8   9   4      106.82      103.94     31.88 o 
  -7   9   4      120.38      101.87     20.90 o 
  -6   9   4      153.46      104.34     20.28 o 
  -5   9   4        4.17       16.65     14.18 o 
  -4   9   4      184.61      216.58     12.27 o 
  -3   9   4      104.56      108.40      8.76 o 
  -2   9   4      431.25      506.93     13.61 o 
  -1   9   4      879.48      895.20     20.27 o 
   0   9   4     1813.94     2090.94     35.87 o 
   1   9   4       36.29       20.07      3.56 o 
   2   9   4      701.55      680.24     17.31 o 
   3   9   4      475.71      522.66     18.07 o 
   4   9   4      834.81      831.99     30.24 o 
   5   9   4        2.92       -5.36      5.99 o 
   6   9   4     1137.52     1121.84     29.24 o 
   7   9   4     1373.26     1390.77     31.88 o 
   8   9   4      193.34      203.07     15.72 o 
   9   9   4       28.07        6.90     14.93 o 
  10   9   4       16.49       -1.17     25.36 o 
  11   9   4        9.15      -37.15     37.15 o 
 -11  10   4       48.31       26.15     34.35 o 
 -10  10   4       13.08      -24.77     30.90 o 
  -9  10   4        0.48       -9.91     35.49 o 
  -8  10   4       87.50       97.17     32.70 o 
  -7  10   4      109.86      133.72     22.35 o 
  -6  10   4       24.90       39.45     18.37 o 
  -5  10   4      379.62      387.17     28.49 o 
  -4  10   4      591.25      563.87     21.73 o 
  -3  10   4        2.14        1.94      4.79 o 
  -2  10   4     1156.65     1188.52     25.22 o 
  -1  10   4      429.23      454.28     14.48 o 
   0  10   4     3912.21     4041.73     62.97 o 
   1  10   4      242.08      252.00     13.29 o 
   2  10   4     1080.99     1095.29     23.99 o 
   3  10   4      160.24      155.92     11.53 o 
   4  10   4       19.43       27.72      7.44 o 
   5  10   4      236.56      207.32     15.13 o 
   6  10   4      387.28      389.77     20.49 o 
   7  10   4      239.21      267.44     17.17 o 
   8  10   4      144.11      127.18     15.32 o 
   9  10   4       13.64        1.88     14.85 o 
  10  10   4      120.94      134.59     23.84 o 
  11  10   4       80.62       72.22     42.16 o 
 -11  11   4      119.23       60.54     38.17 o 
 -10  11   4       49.76       98.52     38.07 o 
  -9  11   4       12.40       49.28     29.12 o 
  -8  11   4       47.55       86.16     30.92 o 
  -7  11   4      121.99       96.36     21.95 o 
  -6  11   4      858.80      833.99     42.81 o 
  -5  11   4       57.65       39.85     16.96 o 
  -4  11   4     2166.21     2052.66     46.44 o 
  -3  11   4       79.70      101.35      8.80 o 
  -2  11   4        2.25       -0.85      4.65 o 
  -1  11   4     3576.33     3555.00     58.56 o 
   0  11   4     2871.13     2894.34     48.26 o 
   1  11   4       72.12       89.43      8.28 o 
   2  11   4     1649.80     1647.71     35.24 o 
   3  11   4      203.78      254.30     15.90 o 
   4  11   4      128.19      120.21     11.93 o 
   5  11   4     1584.30     1491.28     37.10 o 
   6  11   4      436.89      434.79     21.86 o 
   7  11   4     1082.78     1143.78     55.71 o 
   8  11   4        6.68       24.29     15.66 o 
   9  11   4        0.42      -11.47     15.57 o 
  10  11   4       77.79       60.61     21.13 o 
 -11  12   4       13.06       19.04     46.01 o 
 -10  12   4      102.25      119.44     57.12 o 
  -9  12   4        5.34       20.66     29.43 o 
  -8  12   4       19.16        9.37     18.86 o 
  -7  12   4      126.25      112.97     23.15 o 
  -6  12   4     1438.57     1366.72     54.62 o 
  -5  12   4       56.77       66.91     18.23 o 
  -4  12   4      115.14      108.61     13.91 o 
  -3  12   4      162.79      154.05     12.03 o 
  -2  12   4       47.72       61.72      9.53 o 
  -1  12   4     3655.00     3715.90     67.42 o 
   0  12   4      201.01      194.78     13.54 o 
   1  12   4       20.44        9.89      6.86 o 
   2  12   4       12.26       24.54      6.91 o 
   3  12   4        6.13        8.35      7.08 o 
   4  12   4      802.80      860.77     26.52 o 
   5  12   4        0.35        0.17      7.52 o 
   6  12   4      287.10      335.23     20.44 o 
   7  12   4      979.16     1035.64     39.17 o 
   8  12   4       86.13       56.18     14.76 o 
   9  12   4        2.70       -3.73     15.14 o 
  10  12   4      185.87      207.76     27.86 o 
 -11  13   4       18.34      -30.44     45.15 o 
 -10  13   4       81.53      109.72     55.59 o 
  -9  13   4        0.08       58.07     46.86 o 
  -8  13   4      511.65      581.30     98.49 o 
  -7  13   4        0.88        9.49     20.30 o 
  -6  13   4      116.13      140.23     28.36 o 
  -5  13   4       53.18       62.82     22.73 o 
  -4  13   4       11.47        4.10     12.01 o 
  -3  13   4        3.65       -2.41     10.86 o 
  -2  13   4      143.41      163.94     13.85 o 
  -1  13   4      387.14      373.35     16.36 o 
   0  13   4       26.72       19.49      7.01 o 
   1  13   4      394.76      398.35     16.03 o 
   2  13   4       97.27      101.69     11.13 o 
   3  13   4       74.84       88.85     11.54 o 
   4  13   4        1.27        0.48      7.48 o 
   5  13   4     1226.79     1216.36     34.10 o 
   6  13   4       34.52       28.92     12.37 o 
   7  13   4      175.17      171.71     19.28 o 
   8  13   4       12.99       11.44     13.53 o 
   9  13   4       47.80       15.50     27.11 o 
  10  13   4       46.20       25.34     24.98 o 
 -10  14   4       39.02       26.49     49.25 o 
  -9  14   4       36.80      111.37     52.46 o 
  -8  14   4       95.39       88.27     26.67 o 
  -7  14   4      604.32      633.68     51.26 o 
  -6  14   4      259.00      268.36     36.05 o 
  -5  14   4      597.39      554.61     43.97 o 
  -4  14   4       89.88      107.64     17.76 o 
  -3  14   4       34.12       37.44     13.65 o 
  -2  14   4      214.04      222.07     18.95 o 
  -1  14   4      171.57      192.74     15.75 o 
   0  14   4       17.30       16.99     11.14 o 
   1  14   4       18.45       18.59      7.47 o 
   2  14   4        4.63       10.59      8.08 o 
   3  14   4      649.50      651.98     29.17 o 
   4  14   4       10.23       19.19      8.15 o 
   5  14   4       62.79       50.86     11.42 o 
   6  14   4        0.57        5.70     11.40 o 
   7  14   4       57.11       40.31     14.20 o 
   8  14   4      131.53      150.84     26.88 o 
   9  14   4        8.87        5.17     18.32 o 
  10  14   4       63.48       66.87     33.00 o 
 -10  15   4      200.71      212.82     65.66 o 
  -9  15   4       39.28       11.39     42.09 o 
  -8  15   4       36.16       31.61     24.17 o 
  -7  15   4      170.53      152.50     32.11 o 
  -6  15   4       16.41       25.65     22.33 o 
  -5  15   4      130.24      163.61     28.91 o 
  -4  15   4      688.19      721.55     35.95 o 
  -3  15   4      487.50      501.07     30.81 o 
  -2  15   4       15.48        9.33     11.74 o 
  -1  15   4     1705.08     1668.98     43.22 o 
   0  15   4      322.97      317.97     19.65 o 
   1  15   4        0.02       -6.47      6.47 o 
   2  15   4       10.68       12.29      8.53 o 
   3  15   4       53.63       42.22     11.12 o 
   4  15   4       97.19       95.85     13.11 o 
   5  15   4      332.45      335.33     25.58 o 
   6  15   4       26.96       16.13     13.37 o 
   7  15   4       89.40       93.14     17.73 o 
   8  15   4        8.22       20.33     18.44 o 
   9  15   4        4.05       -5.65     18.45 o 
 -10  16   4        0.58       40.19     48.81 o 
  -9  16   4      104.16      117.40     54.85 o 
  -8  16   4        8.33        7.68     24.55 o 
  -7  16   4      269.11      301.99     40.79 o 
  -6  16   4      112.44      139.28     29.54 o 
  -5  16   4      133.79      155.93     30.25 o 
  -4  16   4      469.87      467.00     31.01 o 
  -3  16   4      155.17      128.14     19.04 o 
  -2  16   4     1548.30     1434.10     46.45 o 
  -1  16   4      989.20      877.23     30.24 o 
   0  16   4      331.38      317.38     19.93 o 
   1  16   4      101.67       93.24     11.86 o 
   2  16   4       92.39       76.67     11.69 o 
   3  16   4      360.76      338.30     23.76 o 
   4  16   4      376.23      349.13     22.65 o 
   5  16   4      123.44      133.00     18.57 o 
   6  16   4        0.02       -5.67     11.05 o 
   7  16   4      208.43      213.64     23.61 o 
   8  16   4      153.04      200.61     29.63 o 
   9  16   4       46.74       60.61     36.73 o 
  -9  17   4      115.43      130.22     56.79 o 
  -8  17   4        0.17      -16.35     36.02 o 
  -7  17   4      149.77      186.87     35.10 o 
  -6  17   4      325.95      339.89     41.15 o 
  -5  17   4        4.92        8.27     27.51 o 
  -4  17   4       34.57       25.36     15.01 o 
  -3  17   4     1551.39     1510.11     54.30 o 
  -2  17   4        0.43      -11.09     11.09 o 
  -1  17   4       54.48       59.25     11.36 o 
   0  17   4      800.84      773.16     32.20 o 
   1  17   4      237.48      224.29     19.88 o 
   2  17   4       19.16        6.33      8.87 o 
   3  17   4      458.95      460.17     27.32 o 
   4  17   4        0.54        5.26     11.73 o 
   5  17   4        0.28        4.42     12.68 o 
   6  17   4        2.08       18.29     13.14 o 
   7  17   4        0.39       17.48     12.97 o 
   8  17   4       99.10      144.22     26.94 o 
   9  17   4        5.89        2.63     17.81 o 
  -9  18   4      119.01      201.28     59.64 o 
  -8  18   4       81.10      119.04     32.27 o 
  -7  18   4       17.15        6.53     24.08 o 
  -6  18   4       96.33      103.73     28.48 o 
  -5  18   4       28.13       64.96     24.39 o 
  -4  18   4       21.13       31.33     15.32 o 
  -3  18   4      360.90      349.87     28.64 o 
  -2  18   4      202.02      239.26     24.58 o 
  -1  18   4       13.72        1.93      9.05 o 
   0  18   4     1429.15     1345.31     43.77 o 
   1  18   4       87.61       92.39     13.95 o 
   2  18   4      994.33      898.45     35.38 o 
   3  18   4       54.78       74.83     17.27 o 
   4  18   4      341.66      391.49     28.48 o 
   5  18   4        9.82       13.19     12.40 o 
   6  18   4        5.17       10.31     13.13 o 
   7  18   4        0.15       10.28     16.66 o 
   8  18   4       75.14       45.73     21.46 o 
  -9  19   4      524.02      585.59     88.65 o 
  -8  19   4      150.56      189.88     37.15 o 
  -7  19   4        9.26       23.46     63.10 o 
  -6  19   4       22.55       51.12     57.62 o 
  -5  19   4       49.32       78.55     36.40 o 
  -4  19   4       98.31      164.36     40.31 o 
  -3  19   4      148.49      147.49     28.20 o 
  -2  19   4      304.69      277.22     25.86 o 
  -1  19   4       72.35       80.11     16.30 o 
   0  19   4      566.32      609.84     29.47 o 
   1  19   4        1.57        3.65      8.66 o 
   2  19   4       11.18        8.23     11.39 o 
   3  19   4      147.85      163.99     21.98 o 
   4  19   4      294.74      256.79     27.20 o 
   5  19   4       95.67       87.03     18.94 o 
   6  19   4       43.43       65.67     19.93 o 
   7  19   4       26.85       38.66     18.67 o 
   8  19   4        6.37        1.07     19.81 o 
  -8  20   4      367.53      300.43     58.05 o 
  -7  20   4       19.29       -3.11     39.11 o 
  -6  20   4      136.90      106.92     47.60 o 
  -5  20   4        1.25        8.51     34.90 o 
  -4  20   4        0.02       32.80     35.06 o 
  -3  20   4      169.37      129.68     26.10 o 
  -2  20   4      151.93      146.17     27.36 o 
  -1  20   4       90.52       73.14     23.18 o 
   0  20   4      183.56      214.58     27.69 o 
   1  20   4      182.27      140.70     21.16 o 
   2  20   4      158.06      158.86     22.36 o 
   3  20   4      116.23       98.56     19.42 o 
   4  20   4      416.67      464.22     36.61 o 
   5  20   4      139.80      168.30     24.45 o 
   6  20   4       12.77        7.34     15.77 o 
   7  20   4      111.66      148.54     47.09 o 
   8  20   4       43.15       54.85     25.83 o 
  -8  21   4       81.93       90.45     44.54 o 
  -7  21   4        0.04      -11.34     36.58 o 
  -6  21   4      158.42      216.80     55.23 o 
  -5  21   4       86.77      157.63     48.95 o 
  -4  21   4        1.47      -11.47     33.09 o 
  -3  21   4       12.82       13.92     21.23 o 
  -2  21   4        2.16       -7.07     19.65 o 
  -1  21   4      189.45      187.79     30.39 o 
   0  21   4        0.06       -5.84      9.08 o 
   1  21   4      460.22      383.68     31.83 o 
   2  21   4        1.65        5.12     12.98 o 
   3  21   4       12.57       30.07     15.61 o 
   4  21   4       67.62       55.13     17.96 o 
   5  21   4      156.35      184.34     25.46 o 
   6  21   4       42.13       16.10     23.64 o 
   7  21   4       69.48       74.71     36.06 o 
  -7  22   4        1.15       10.53     37.61 o 
  -6  22   4      209.60      273.95     57.79 o 
  -5  22   4       18.36       29.60     40.98 o 
  -4  22   4      145.45      151.55     48.41 o 
  -3  22   4      246.38      234.43     38.36 o 
  -2  22   4      239.35      179.87     31.25 o 
  -1  22   4       97.10       89.48     26.67 o 
   0  22   4       26.21       29.21     14.39 o 
   1  22   4      332.68      300.84     29.32 o 
   2  22   4       19.68       18.19     13.95 o 
   3  22   4       98.05      104.13     21.11 o 
   4  22   4       31.40       23.91     16.57 o 
   5  22   4        9.06       23.72     16.90 o 
   6  22   4        0.80       15.78     16.55 o 
   7  22   4       45.07       -6.54     40.89 o 
  -7  23   4      152.80       62.88     47.62 o 
  -6  23   4        1.18       -3.21     39.08 o 
  -5  23   4        0.02       49.48     43.97 o 
  -4  23   4       38.77       45.44     40.62 o 
  -3  23   4       20.71       49.46     23.82 o 
  -2  23   4      132.81      164.74     48.15 o 
  -1  23   4       33.24       38.64     23.84 o 
   0  23   4       23.86       28.23     15.30 o 
   1  23   4       92.03       67.58     19.56 o 
   2  23   4        0.00      -13.96     13.96 o 
   3  23   4      168.61      168.92     25.39 o 
   4  23   4      138.63      145.92     24.11 o 
   5  23   4       87.50      143.83     24.88 o 
   6  23   4      230.81      281.51     33.44 o 
  -6  24   4      148.58      159.48     55.13 o 
  -5  24   4      203.84      211.54     59.89 o 
  -4  24   4      197.39      158.23     50.52 o 
  -3  24   4      123.89      104.40     27.55 o 
  -2  24   4       67.21       61.73     25.53 o 
  -1  24   4       95.39       91.07     28.56 o 
   0  24   4       11.08        4.98     12.84 o 
   1  24   4       85.94       94.95     23.61 o 
   2  24   4       23.08       40.38     17.53 o 
   3  24   4        8.69       10.19     15.64 o 
   4  24   4        8.49       -6.86     16.20 o 
   5  24   4        2.28       23.33     20.19 o 
  -5  25   4       46.82       41.28     48.94 o 
  -4  25   4      619.12      493.85     73.73 o 
  -3  25   4        2.23       -5.78     22.65 o 
  -2  25   4      183.27      141.85     31.62 o 
  -1  25   4      209.10      215.37     36.25 o 
   0  25   4       31.25        4.83     23.30 o 
   1  25   4        2.11        6.56     14.34 o 
   2  25   4      465.45      495.77     39.45 o 
   3  25   4        0.36       -6.65     16.46 o 
   4  25   4      167.15      184.00     28.03 o 
   5  25   4      616.20      749.33     55.10 o 
  -4  26   4      141.67      133.24     50.61 o 
  -3  26   4       34.31       24.53     37.78 o 
  -2  26   4       35.00       18.29     30.52 o 
  -1  26   4      190.19      191.08     36.25 o 
   0  26   4      474.57      488.32     49.98 o 
   1  26   4       37.31       17.15     23.46 o 
   2  26   4      322.34      315.68     33.40 o 
   3  26   4      129.43      141.58     37.01 o 
   4  26   4       63.77       72.85     35.03 o 
  -3  27   4        1.57       49.64     40.39 o 
  -2  27   4       14.73        0.12     41.49 o 
  -1  27   4        3.57      -20.39     21.60 o 
   0  27   4        0.07       19.16     25.56 o 
   1  27   4      111.34       95.32     27.47 o 
   2  27   4        2.06       -2.44     17.38 o 
 -12   1   5       27.94       90.01     44.39 o 
 -11   1   5      311.28      214.17     47.89 o 
 -10   1   5       45.41       57.08     33.60 o 
  -9   1   5       80.22      119.61     34.93 o 
  -8   1   5      457.42      470.44     49.93 o 
  -7   1   5      703.57      632.93     52.30 o 
  -6   1   5       32.10       35.75     26.18 o 
  -5   1   5     1347.92     1257.74     42.74 o 
  -4   1   5        2.54       -2.32      5.90 o 
  -3   1   5     1387.43     1355.15     35.00 o 
  -2   1   5     1145.65     1223.15     20.85 o 
  -1   1   5      561.04      617.79     12.84 o 
   0   1   5        3.56        7.33      3.74 o 
   1   1   5     7076.57     7172.50    126.63 o 
   2   1   5     1874.29     1970.78     39.75 o 
   3   1   5      107.88      136.40      9.43 o 
   4   1   5      307.20      292.96     14.04 o 
   5   1   5      294.68      321.52     17.13 o 
   6   1   5      160.84      186.82     14.86 o 
   7   1   5       43.00       49.46     11.03 o 
   8   1   5       76.55       73.44     14.47 o 
   9   1   5      103.35      131.48     16.81 o 
  10   1   5       28.58       -1.17     10.42 o 
  11   1   5       13.82      -12.10     19.55 o 
 -12   2   5       73.90       52.06     40.36 o 
 -11   2   5       37.65       43.95     36.95 o 
 -10   2   5       61.50       62.65     32.43 o 
  -9   2   5      348.73      354.94     47.27 o 
  -8   2   5      525.62      494.64     50.12 o 
  -7   2   5        7.58       11.61     33.64 o 
  -6   2   5        3.56       -7.92     18.01 o 
  -5   2   5       75.49       88.17      9.48 o 
  -4   2   5      515.23      443.60     22.35 o 
  -3   2   5       77.55       96.25      9.36 o 
  -2   2   5      223.29      261.04     14.29 o 
  -1   2   5     1442.19     1706.06     40.37 o 
   0   2   5      399.80      395.38     13.48 o 
   1   2   5      967.18     1121.90     21.02 o 
   2   2   5      726.07      700.18     29.23 o 
   3   2   5       80.36       87.45      7.83 o 
   4   2   5       66.08       77.14     10.69 o 
   5   2   5       30.17       47.15      8.72 o 
   6   2   5      699.16      724.06     26.41 o 
   7   2   5      778.48      758.90     24.32 o 
   8   2   5      331.72      339.94     19.51 o 
   9   2   5      483.27      568.90     24.43 o 
  10   2   5      125.21      127.72     18.72 o 
  11   2   5       20.94       17.28     19.70 o 
 -12   3   5      259.11      117.65     45.14 o 
 -11   3   5       38.06       -1.91     33.66 o 
 -10   3   5       52.83       43.54     40.03 o 
  -9   3   5      276.87      229.69     40.97 o 
  -8   3   5       40.84       17.81     26.36 o 
  -7   3   5      468.72      437.02     45.36 o 
  -6   3   5      119.24      117.27     25.94 o 
  -5   3   5      456.50      436.30     19.18 o 
  -4   3   5        0.48       -2.09      7.27 o 
  -3   3   5     3605.21     3870.70     80.95 o 
  -2   3   5     5157.98     5714.61    150.19 o 
  -1   3   5     3012.72     3281.91     81.01 o 
   0   3   5     1124.31     1159.93     29.93 o 
   1   3   5       76.05      112.58      6.92 o 
   2   3   5      422.71      161.29     20.89 o 
   3   3   5        6.11        3.41      3.73 o 
   4   3   5      102.13      131.92      9.30 o 
   5   3   5      134.17      130.42     10.15 o 
   6   3   5       11.93        6.74      6.65 o 
   7   3   5       58.92       70.29      9.50 o 
   8   3   5      269.79      297.47     16.80 o 
   9   3   5       82.66       86.85     13.15 o 
  10   3   5      189.71      235.51     23.52 o 
  11   3   5        1.25       -5.38     24.84 o 
 -12   4   5      364.66      289.47     53.19 o 
 -11   4   5       18.88       20.16     47.03 o 
 -10   4   5        0.07       28.85     32.08 o 
  -9   4   5      217.01      184.14     38.03 o 
  -8   4   5       98.78       71.50     29.33 o 
  -7   4   5      138.13      144.81     32.37 o 
  -6   4   5     1545.80     1382.68     72.57 o 
  -5   4   5      223.04      193.50     14.10 o 
  -4   4   5     1511.77     1487.79     38.14 o 
  -3   4   5      742.44      716.66     19.30 o 
  -2   4   5     1266.42     1420.39     35.42 o 
  -1   4   5        5.88        7.45      3.07 o 
   0   4   5       37.86       48.86      4.01 o 
   1   4   5     1017.12     1052.93     24.85 o 
   2   4   5      298.66      319.02     16.71 o 
   3   4   5      267.91      255.50     10.77 o 
   4   4   5       31.14       38.21      6.62 o 
   5   4   5      299.23      302.83     13.38 o 
   6   4   5       14.92       16.23      6.39 o 
   7   4   5       16.35       37.67      8.24 o 
   8   4   5       26.55       33.27      8.09 o 
   9   4   5      133.85      155.60     15.09 o 
  10   4   5       25.23        4.29     16.77 o 
  11   4   5       15.95       -2.29     19.03 o 
 -12   5   5       20.08       26.94     34.39 o 
 -11   5   5      143.70      131.32     59.16 o 
 -10   5   5      168.40      143.16     40.96 o 
  -9   5   5      126.30      169.03     38.02 o 
  -8   5   5        0.61        2.00     25.40 o 
  -7   5   5      509.71      449.25     56.43 o 
  -6   5   5      132.97       92.90     15.81 o 
  -5   5   5        1.59       -5.78      5.78 o 
  -4   5   5     3808.65     3751.99     90.62 o 
  -3   5   5       77.02      105.16      7.06 o 
  -2   5   5      561.84      493.90     12.19 o 
  -1   5   5     9732.21    10887.11    207.24 o 
   0   5   5       44.28       55.32      5.07 o 
   1   5   5      155.64      159.72      7.57 o 
   2   5   5     1092.36     1261.52     29.36 o 
   3   5   5      265.97      350.96     12.70 o 
   4   5   5       17.09       12.75      5.77 o 
   5   5   5       51.52       72.39      7.86 o 
   6   5   5      947.74      881.42     23.26 o 
   7   5   5        1.67       -1.17      6.00 o 
   8   5   5       17.50        2.79     10.39 o 
   9   5   5      248.88      280.01     19.09 o 
  10   5   5       10.16       29.04     13.61 o 
  11   5   5        8.35       13.33     21.10 o 
 -12   6   5        4.47       17.15     38.48 o 
 -11   6   5        5.39      -15.79     33.04 o 
 -10   6   5        0.13        1.07     30.58 o 
  -9   6   5        1.86       26.07     28.62 o 
  -8   6   5       48.80       16.61     21.07 o 
  -7   6   5      873.81      761.70     79.97 o 
  -6   6   5       53.73       48.54     21.08 o 
  -5   6   5      356.13      341.27     18.29 o 
  -4   6   5      963.50      960.36     29.38 o 
  -3   6   5      470.34      481.75     13.82 o 
  -2   6   5      351.53      374.20     10.52 o 
  -1   6   5      229.00      248.73      8.77 o 
   0   6   5     3100.62     3156.66     49.31 o 
   1   6   5      527.53      583.60     14.26 o 
   2   6   5      721.62      805.39     18.29 o 
   3   6   5        1.81       -2.94      5.35 o 
   4   6   5      140.69      142.05     10.41 o 
   5   6   5      105.39      101.19      9.72 o 
   6   6   5      955.75      891.75     23.47 o 
   7   6   5        1.22       -3.59      5.55 o 
   8   6   5       23.42        7.97      9.41 o 
   9   6   5       24.48       26.28     10.03 o 
  10   6   5       63.22       74.53     19.21 o 
  11   6   5       13.65        9.03     21.32 o 
 -11   7   5        1.08       33.96     15.46 o 
 -10   7   5       33.23       29.22     50.49 o 
  -9   7   5      124.44       99.16     35.50 o 
  -8   7   5       17.72        1.79     24.79 o 
  -7   7   5        8.68       33.01     25.29 o 
  -6   7   5      280.94      203.63     22.14 o 
  -5   7   5       36.29       34.31      9.78 o 
  -4   7   5     1341.35     1490.66     33.16 o 
  -3   7   5     2196.27     2126.82     39.29 o 
  -2   7   5     4436.72     4791.39     93.63 o 
  -1   7   5      105.55      179.94      8.33 o 
   0   7   5      394.03      438.25     17.54 o 
   1   7   5     1355.34     1405.30     27.73 o 
   2   7   5       36.83       43.00      5.28 o 
   3   7   5      163.13      176.62     10.45 o 
   4   7   5      730.03      719.35     25.82 o 
   5   7   5        1.41        1.73      5.75 o 
   6   7   5      309.21      319.83     16.05 o 
   7   7   5      736.28      747.72     26.51 o 
   8   7   5       37.41       43.92     10.25 o 
   9   7   5       20.68       26.19      9.86 o 
  10   7   5      106.23       92.88     17.51 o 
  11   7   5      157.63      148.18     32.34 o 
 -11   8   5       70.63       76.32     47.01 o 
 -10   8   5        2.88       14.18     54.63 o 
  -9   8   5        0.02      -25.27     25.91 o 
  -8   8   5       76.49       89.23     31.32 o 
  -7   8   5       15.35       13.63     15.53 o 
  -6   8   5      450.22      448.63     32.14 o 
  -5   8   5        8.05       11.12     13.39 o 
  -4   8   5        2.38       -0.28      4.75 o 
  -3   8   5     3393.62     3628.68     62.66 o 
  -2   8   5      217.67      214.17     10.08 o 
  -1   8   5      751.71      718.15     17.27 o 
   0   8   5      125.12      168.73      8.25 o 
   1   8   5     1552.24     1760.67     31.45 o 
   2   8   5      160.78      212.76     14.71 o 
   3   8   5        4.08       -0.72      4.17 o 
   4   8   5     1403.36     1408.77     30.68 o 
   5   8   5        5.03        7.64      5.71 o 
   6   8   5      679.28      659.19     20.58 o 
   7   8   5       71.24       57.17      9.36 o 
   8   8   5        1.28       -5.17      8.04 o 
   9   8   5        7.84       10.22      9.09 o 
  10   8   5      225.87      271.60     29.62 o 
  11   8   5        1.56       -2.37     26.43 o 
 -11   9   5        5.59       12.20     39.78 o 
 -10   9   5      214.38      163.88     42.96 o 
  -9   9   5      219.90      217.19     41.36 o 
  -8   9   5     1176.55     1179.66     73.43 o 
  -7   9   5      257.84      218.01     25.35 o 
  -6   9   5      103.53      104.33     20.28 o 
  -5   9   5      134.15      166.20     20.69 o 
  -4   9   5      235.08      219.43     11.84 o 
  -3   9   5     1224.14     1158.23     26.11 o 
  -2   9   5      701.18      676.89     19.22 o 
  -1   9   5       49.02       51.64      6.10 o 
   0   9   5       12.43       18.50      4.33 o 
   1   9   5       27.93       52.18      5.76 o 
   2   9   5       82.30       99.25      8.51 o 
   3   9   5        1.63        0.02      5.37 o 
   4   9   5      800.70      779.65     22.15 o 
   5   9   5      746.13      730.37     22.57 o 
   6   9   5     1277.49     1279.33     32.08 o 
   7   9   5      366.70      394.05     18.95 o 
   8   9   5        0.97        7.30      8.49 o 
   9   9   5       34.55       10.52     11.34 o 
  10   9   5      102.14       73.21     21.22 o 
 -11  10   5       59.01       24.87     33.81 o 
 -10  10   5      266.40      168.81     42.10 o 
  -9  10   5       32.93       13.91     28.07 o 
  -8  10   5      129.80       80.89     31.50 o 
  -7  10   5        5.35       -8.56     16.16 o 
  -6  10   5      296.84      326.73     28.82 o 
  -5  10   5        1.72       -2.47     14.99 o 
  -4  10   5     1871.03     1841.50     42.36 o 
  -3  10   5      563.94      614.21     18.40 o 
  -2  10   5      298.31      290.11     15.61 o 
  -1  10   5      665.36      712.35     19.96 o 
   0  10   5      185.08      209.43     11.14 o 
   1  10   5      676.68      742.07     22.58 o 
   2  10   5      187.90      205.98     12.12 o 
   3  10   5      259.44      246.36     14.57 o 
   4  10   5      167.32      177.24     13.43 o 
   5  10   5     1048.94     1051.38     32.40 o 
   6  10   5      361.42      329.89     19.79 o 
   7  10   5        5.84       13.16      7.49 o 
   8  10   5       34.40       26.41      9.92 o 
   9  10   5      272.25      244.32     23.21 o 
  10  10   5      250.17      250.57     29.57 o 
 -11  11   5       80.10      143.54     62.20 o 
 -10  11   5       39.67        6.40     53.29 o 
  -9  11   5        1.17       22.30     28.68 o 
  -8  11   5      311.62      308.03     45.70 o 
  -7  11   5       86.60       86.12     21.04 o 
  -6  11   5       52.34       37.00     18.20 o 
  -5  11   5     1020.80      946.44     43.94 o 
  -4  11   5       84.56       84.04     12.61 o 
  -3  11   5      196.96      185.32     11.35 o 
  -2  11   5      326.49      285.07     16.54 o 
  -1  11   5       76.30       77.33      8.28 o 
   0  11   5      348.43      365.22     14.24 o 
   1  11   5      255.12      277.15     15.12 o 
   2  11   5       29.85       32.82      7.14 o 
   3  11   5      808.40      786.08     25.67 o 
   4  11   5       73.61       49.97      9.12 o 
   5  11   5        9.60        7.21      8.14 o 
   6  11   5        1.56       -2.24      7.91 o 
   7  11   5      210.74      203.36     15.93 o 
   8  11   5      410.88      388.60     24.16 o 
   9  11   5       97.98       96.83     26.09 o 
  10  11   5       93.16       72.55     21.27 o 
 -11  12   5      140.95      129.64     58.73 o 
 -10  12   5      205.09      200.08     63.64 o 
  -9  12   5        5.87       40.24     40.41 o 
  -8  12   5      113.35      141.43     52.06 o 
  -7  12   5      529.45      524.30     46.07 o 
  -6  12   5      166.31      193.56     36.33 o 
  -5  12   5      640.27      624.94     46.15 o 
  -4  12   5       68.30       54.03     13.66 o 
  -3  12   5       18.92        3.04     10.66 o 
  -2  12   5     1272.23     1337.00     35.81 o 
  -1  12   5      517.42      544.38     18.93 o 
   0  12   5      418.45      452.36     18.13 o 
   1  12   5      976.92      843.00     31.97 o 
   2  12   5      725.58      741.07     24.93 o 
   3  12   5        1.26        1.54      5.66 o 
   4  12   5     1696.22     1743.10     40.48 o 
   5  12   5     1812.04     1846.21     43.56 o 
   6  12   5       54.28       67.65     11.43 o 
   7  12   5       37.48       39.54     12.59 o 
   8  12   5      152.51      164.01     17.62 o 
   9  12   5        1.15       18.02     15.92 o 
  10  12   5        4.05      -15.66     15.87 o 
 -10  13   5      132.94      138.05     58.79 o 
  -9  13   5        1.04       39.26     40.89 o 
  -8  13   5       40.06      -14.24     36.03 o 
  -7  13   5      203.68      175.62     64.18 o 
  -6  13   5      908.80      994.72     58.64 o 
  -5  13   5      161.32      262.68     64.72 o 
  -4  13   5        0.01        7.86     16.74 o 
  -3  13   5      801.36      780.22     35.16 o 
  -2  13   5      588.72      601.02     28.69 o 
  -1  13   5       15.79       17.57      6.46 o 
   0  13   5      723.27      706.89     23.56 o 
   1  13   5      223.26      197.77     15.86 o 
   2  13   5      236.51      227.86     16.18 o 
   3  13   5      349.03      327.41     21.05 o 
   4  13   5      422.34      408.02     21.38 o 
   5  13   5      289.32      276.06     19.76 o 
   6  13   5      219.60      282.93     21.30 o 
   7  13   5       91.69      105.38     16.89 o 
   8  13   5       11.04       17.05     17.23 o 
   9  13   5        1.17      -23.39     23.39 o 
  10  13   5        3.86      -33.96     33.96 o 
 -10  14   5       68.42      111.61     54.67 o 
  -9  14   5      109.84      133.38     51.72 o 
  -8  14   5       16.24       74.90     44.29 o 
  -7  14   5      308.43      321.37     39.36 o 
  -6  14   5      322.78      338.11     39.51 o 
  -5  14   5      270.61      257.28     34.12 o 
  -4  14   5        4.89      -11.29     15.48 o 
  -3  14   5      211.13      172.16     20.35 o 
  -2  14   5      989.42      881.28     34.75 o 
  -1  14   5      643.51      662.04     25.36 o 
   0  14   5      242.17      232.57     20.58 o 
   1  14   5      762.49      644.06     42.71 o 
   2  14   5      352.44      352.24     21.56 o 
   3  14   5       95.14       77.31     13.98 o 
   4  14   5      859.17      888.81     30.64 o 
   5  14   5      100.79      116.99     14.57 o 
   6  14   5      426.96      483.85     30.29 o 
   7  14   5       45.60       42.33     14.76 o 
   8  14   5       25.33       30.09     14.49 o 
   9  14   5      158.64      172.90     29.24 o 
 -10  15   5      695.56      544.00     89.18 o 
  -9  15   5      113.52      161.65     54.12 o 
  -8  15   5       26.25       85.41     47.67 o 
  -7  15   5       76.49       50.59     24.74 o 
  -6  15   5      269.89      258.19     36.32 o 
  -5  15   5     1042.41     1020.97     83.74 o 
  -4  15   5     1155.46     1111.02     59.58 o 
  -3  15   5      246.80      278.74     24.81 o 
  -2  15   5      603.89      566.84     29.56 o 
  -1  15   5      673.72      640.55     26.21 o 
   0  15   5      100.71       75.69     11.88 o 
   1  15   5       66.24       59.49      9.31 o 
   2  15   5      413.49      411.24     21.15 o 
   3  15   5      344.88      341.92     20.62 o 
   4  15   5      301.76      275.27     19.97 o 
   5  15   5       38.99       46.38     11.25 o 
   6  15   5       48.67       42.68     14.56 o 
   7  15   5      685.73      711.08     38.00 o 
   8  15   5      196.14      231.18     25.32 o 
   9  15   5      159.03      147.82     27.87 o 
 -10  16   5       13.70       43.89     45.02 o 
  -9  16   5      105.66      134.49     52.71 o 
  -8  16   5      230.39      137.12     33.85 o 
  -7  16   5        4.94       26.08     37.84 o 
  -6  16   5      421.86      350.09     41.54 o 
  -5  16   5      201.74      229.90     35.18 o 
  -4  16   5      177.77      210.09     31.61 o 
  -3  16   5     2107.82     1935.54     62.97 o 
  -2  16   5     1451.68     1255.43     42.86 o 
  -1  16   5      582.47      546.77     25.46 o 
   0  16   5      437.88      365.79     22.29 o 
   1  16   5      319.85      280.69     18.81 o 
   2  16   5      133.73      136.69     14.57 o 
   3  16   5       50.67       39.09     10.37 o 
   4  16   5       20.99       10.18      9.44 o 
   5  16   5       39.13       32.14     13.11 o 
   6  16   5        3.19       13.87     12.87 o 
   7  16   5        0.11        0.79     18.30 o 
   8  16   5      216.97      260.40     32.82 o 
   9  16   5       11.48       24.22     21.60 o 
  -9  17   5      178.97      213.04     61.52 o 
  -8  17   5       18.90       10.56     83.76 o 
  -7  17   5       83.37      143.04     31.66 o 
  -6  17   5       41.06       71.39     28.78 o 
  -5  17   5       13.15       22.82     20.97 o 
  -4  17   5      171.52      146.65     29.58 o 
  -3  17   5      405.80      364.40     32.91 o 
  -2  17   5      341.16      337.80     25.39 o 
  -1  17   5       87.40       91.43     13.49 o 
   0  17   5      543.68      504.18     24.57 o 
   1  17   5      216.78      210.26     20.14 o 
   2  17   5        0.01        6.52      7.90 o 
   3  17   5      247.12      238.57     19.46 o 
   4  17   5        0.01        3.71     11.80 o 
   5  17   5        5.27        4.55     13.09 o 
   6  17   5      262.07      318.36     27.59 o 
   7  17   5      112.94      141.16     21.17 o 
   8  17   5       24.72       10.73     17.82 o 
   9  17   5       85.73       77.50     23.29 o 
  -9  18   5        0.74       44.68     42.41 o 
  -8  18   5       71.52       65.62     29.02 o 
  -7  18   5      284.12      279.96     40.62 o 
  -6  18   5       25.04       41.85     23.74 o 
  -5  18   5        9.44       17.37     20.57 o 
  -4  18   5      809.33      751.79     52.02 o 
  -3  18   5        3.07       27.06     15.20 o 
  -2  18   5       29.26        8.37     12.98 o 
  -1  18   5       59.12       53.90     15.00 o 
   0  18   5      223.95      181.75     17.31 o 
   1  18   5      811.01      720.73     32.62 o 
   2  18   5      395.12      374.72     31.90 o 
   3  18   5       16.08       22.51     12.97 o 
   4  18   5      322.49      316.14     26.00 o 
   5  18   5       26.54        4.22     17.61 o 
   6  18   5       75.97       89.01     21.10 o 
   7  18   5        5.49       19.07     14.95 o 
   8  18   5      148.24      156.46     28.80 o 
  -8  19   5        7.40       27.11     32.98 o 
  -7  19   5       47.93      108.86     39.49 o 
  -6  19   5       11.44       62.75     31.56 o 
  -5  19   5       98.68       78.77     24.70 o 
  -4  19   5       14.43       30.09     45.22 o 
  -3  19   5      156.09      175.67     23.34 o 
  -2  19   5      207.90      238.02     25.39 o 
  -1  19   5      131.30      127.46     18.75 o 
   0  19   5       13.96        4.56      9.19 o 
   1  19   5      189.97      222.71     19.40 o 
   2  19   5       63.01       51.15     14.31 o 
   3  19   5      450.37      437.42     29.49 o 
   4  19   5       26.51       62.87     15.73 o 
   5  19   5        7.81       -6.67     12.96 o 
   6  19   5       38.73       49.80     16.50 o 
   7  19   5      166.83      199.92     27.88 o 
   8  19   5      180.40      225.69     38.91 o 
  -8  20   5       22.23       67.29     52.79 o 
  -7  20   5      354.12      514.56    151.37 o 
  -6  20   5      224.11      247.26     37.19 o 
  -5  20   5      160.82      160.43     37.27 o 
  -4  20   5      247.17      238.74     77.76 o 
  -3  20   5      258.40      278.20     27.62 o 
  -2  20   5      141.89      114.44     38.32 o 
  -1  20   5      159.45      133.20     22.76 o 
   0  20   5      304.15      349.94     25.98 o 
   1  20   5      112.56      126.38     18.20 o 
   2  20   5      124.71      155.01     22.21 o 
   3  20   5        2.11        5.32     13.59 o 
   4  20   5        0.29       14.05     14.72 o 
   5  20   5      327.60      398.66     34.51 o 
   6  20   5       46.65       47.09     20.55 o 
   7  20   5       45.14       46.48     17.92 o 
  -8  21   5        1.31      -34.63     34.63 o 
  -7  21   5       10.40       -7.97     39.92 o 
  -6  21   5       39.65       45.30     44.19 o 
  -5  21   5      378.52      477.16     69.61 o 
  -4  21   5       48.44       29.06     37.57 o 
  -3  21   5       85.66       72.22     24.35 o 
  -2  21   5      148.97      156.87     27.97 o 
  -1  21   5        8.56       12.25     20.47 o 
   0  21   5        4.25        9.25     12.53 o 
   1  21   5        9.69       20.63     15.24 o 
   2  21   5      277.67      241.47     49.18 o 
   3  21   5       35.11       17.97     14.68 o 
   4  21   5        1.78        7.19     16.30 o 
   5  21   5       98.86      139.56     23.56 o 
   6  21   5       34.59       37.76     17.87 o 
   7  21   5       51.18      118.36     23.44 o 
  -7  22   5      623.38      659.72     87.41 o 
  -6  22   5       23.53      -35.99     35.99 o 
  -5  22   5       56.57       24.79     39.89 o 
  -4  22   5        7.74      -10.29     35.95 o 
  -3  22   5        8.91       -0.46     21.05 o 
  -2  22   5       90.11       65.76     24.17 o 
  -1  22   5      335.96      342.26     38.80 o 
   0  22   5        5.68       11.50     14.26 o 
   1  22   5        5.92        2.27     12.93 o 
   2  22   5      134.86      113.91     21.33 o 
   3  22   5      287.02      252.62     29.20 o 
   4  22   5       31.62       16.27     20.52 o 
   5  22   5       42.85       32.93     17.51 o 
   6  22   5      275.96      246.61     29.42 o 
  -6  23   5       44.36        9.38     41.82 o 
  -5  23   5       47.98       38.66     43.42 o 
  -4  23   5        0.50       21.76     39.33 o 
  -3  23   5      300.84      250.09     56.12 o 
  -2  23   5        0.69       12.41     21.00 o 
  -1  23   5      176.17      116.26     28.18 o 
   0  23   5       12.27        0.01     11.50 o 
   1  23   5       12.42       28.55     15.78 o 
   2  23   5       95.42       95.36     20.99 o 
   3  23   5       13.68        3.51     13.74 o 
   4  23   5       80.33       74.68     58.43 o 
   5  23   5       31.13       13.45     19.89 o 
   6  23   5        1.33       26.72     17.79 o 
  -6  24   5      238.17      208.34     60.88 o 
  -5  24   5       20.21      -28.59     40.08 o 
  -4  24   5      105.82       91.13     50.86 o 
  -3  24   5        3.60        7.65     40.08 o 
  -2  24   5       20.50       22.74     40.87 o 
  -1  24   5       11.24       10.49     22.74 o 
   0  24   5       95.28       97.08     22.93 o 
   1  24   5       75.16       45.45     25.23 o 
   2  24   5       17.47       24.40     16.70 o 
   3  24   5        3.49        2.23     16.44 o 
   4  24   5       32.93       16.87     20.00 o 
   5  24   5        2.13       -1.59     15.51 o 
  -5  25   5       13.84       26.46     44.51 o 
  -4  25   5       63.20       73.63     45.28 o 
  -3  25   5      119.56       74.58     47.82 o 
  -2  25   5       47.01       50.43     25.54 o 
  -1  25   5       23.22      -12.98     22.40 o 
   0  25   5       86.88       22.99     23.71 o 
   1  25   5      139.82      137.82     24.03 o 
   2  25   5       73.03       51.43     20.13 o 
   3  25   5       50.75       12.38     19.84 o 
   4  25   5       97.20       91.83     21.17 o 
  -4  26   5       26.30       16.11     41.81 o 
  -3  26   5        0.94       15.68     39.75 o 
  -2  26   5        0.01       -1.92     21.77 o 
  -1  26   5       67.29       60.62     26.63 o 
   0  26   5       10.18        6.67     20.79 o 
   1  26   5       73.28       40.94     19.64 o 
   2  26   5       27.54       18.12     19.23 o 
   3  26   5        3.24       22.26     17.77 o 
  -2  27   5       43.14        0.14     36.71 o 
  -1  27   5        7.81      -14.33     22.92 o 
   0  27   5       99.40       74.06     38.26 o 
   1  27   5        4.42       19.46     16.42 o 
 -12   0   6      352.74      145.88     71.44 o 
 -11   0   6      785.68      808.50    107.15 o 
 -10   0   6      167.30      110.19     50.13 o 
  -9   0   6      207.87      228.37     58.66 o 
  -8   0   6      260.43      223.55     52.60 o 
  -7   0   6      960.49      750.79     80.65 o 
  -6   0   6     2568.08     2180.42    130.23 o 
  -5   0   6      126.16      102.44     22.39 o 
  -4   0   6      122.69      151.43     15.54 o 
  -3   0   6      157.54      138.49      9.69 o 
  -2   0   6     1117.19     1307.53     33.21 o 
  -1   0   6      483.18      637.37     16.36 o 
   0   0   6       29.96       58.65     12.85 o 
   1   0   6     6220.87     6494.48    146.75 o 
   2   0   6     4947.96     5537.55    157.73 o 
   3   0   6      308.47      337.71     19.57 o 
   4   0   6     1800.10     1902.10     98.67 o 
   5   0   6     3265.03     3629.15     96.49 o 
   6   0   6     5497.73     5693.48    156.11 o 
   7   0   6      103.87       89.17     19.62 o 
   8   0   6      186.46      192.62     25.24 o 
   9   0   6      432.33      488.92     38.96 o 
  10   0   6       11.99       -0.66     15.11 o 
  11   0   6        4.86       10.76     21.19 o 
 -12   1   6       58.73       56.21     40.73 o 
 -11   1   6        5.29       52.99     37.00 o 
 -10   1   6        5.91       -8.02     35.55 o 
  -9   1   6       95.46      157.66     37.20 o 
  -8   1   6       46.45       44.44     27.15 o 
  -7   1   6      114.15      166.27     31.70 o 
  -6   1   6     2849.43     2509.24    102.37 o 
  -5   1   6      311.28      284.58     19.26 o 
  -4   1   6      328.70      338.83     14.96 o 
  -3   1   6      813.54      910.83     21.04 o 
  -2   1   6      227.42      231.66      7.87 o 
  -1   1   6        4.71        7.50      2.23 o 
   0   1   6      977.69     1180.95     24.15 o 
   1   1   6      288.14      364.41     17.52 o 
   2   1   6      105.24      148.20     22.36 o 
   3   1   6     1908.51     2159.76     41.82 o 
   4   1   6       19.00       35.58      7.23 o 
   5   1   6       41.85       59.38     10.13 o 
   6   1   6       65.83       71.18     21.73 o 
   7   1   6      101.06      130.80     15.03 o 
   8   1   6       23.46       29.33     11.08 o 
   9   1   6       29.40       58.17     14.44 o 
  10   1   6      157.48      197.33     18.88 o 
  11   1   6       76.75       95.67     23.72 o 
 -12   2   6      322.17      260.50     51.63 o 
 -11   2   6       17.16        8.35     35.54 o 
 -10   2   6       63.26       23.06     31.15 o 
  -9   2   6       46.81       48.10     30.70 o 
  -8   2   6     1296.41     1301.13     73.94 o 
  -7   2   6     4350.81     3786.38    143.18 o 
  -6   2   6       31.40       58.15     24.86 o 
  -5   2   6      111.21       91.79      9.66 o 
  -4   2   6       80.80       72.31      8.53 o 
  -3   2   6       90.86       87.81      8.47 o 
  -2   2   6      484.05      559.92     14.15 o 
  -1   2   6       82.20       62.96      4.93 o 
   0   2   6      217.98      220.01      8.05 o 
   1   2   6     1129.89     1155.40     21.85 o 
   2   2   6       97.91       96.57      7.44 o 
   3   2   6     1228.56     1208.45     27.27 o 
   4   2   6      457.82      508.35     18.56 o 
   5   2   6      245.22      246.86     15.58 o 
   6   2   6      105.28      122.40     14.87 o 
   7   2   6     1314.15     1317.14     34.74 o 
   8   2   6      461.96      499.19     28.16 o 
   9   2   6        0.02        0.40      9.01 o 
  10   2   6       60.39       60.73     12.01 o 
  11   2   6       33.81       22.11     16.87 o 
 -12   3   6        7.71       25.58     37.36 o 
 -11   3   6        6.70       22.83     35.46 o 
 -10   3   6       37.49       83.61     35.51 o 
  -9   3   6       11.01       16.16     26.97 o 
  -8   3   6        3.88       15.43     23.46 o 
  -7   3   6      155.19      210.38     35.88 o 
  -6   3   6     1815.03     1619.46     77.00 o 
  -5   3   6       69.54       57.36      8.87 o 
  -4   3   6      445.83      455.95     18.33 o 
  -3   3   6     6121.07     6076.01    100.96 o 
  -2   3   6     1249.04     1345.62     26.80 o 
  -1   3   6     1436.65     1668.78     28.04 o 
   0   3   6      148.66      144.40      8.21 o 
   1   3   6       57.04       88.82      5.90 o 
   2   3   6      321.18      353.21     14.64 o 
   3   3   6       67.19       80.96      7.64 o 
   4   3   6      166.48      177.46     10.59 o 
   5   3   6      393.60      438.08     16.10 o 
   6   3   6      152.02      138.34     11.32 o 
   7   3   6       26.50       19.08      7.61 o 
   8   3   6      140.88      149.96     14.61 o 
   9   3   6       48.13       47.36     11.67 o 
  10   3   6       39.98       43.76     11.60 o 
  11   3   6        2.67       -6.14     14.48 o 
 -12   4   6       88.44       84.96     42.33 o 
 -11   4   6      555.74      526.78     62.56 o 
 -10   4   6       66.90       73.89     36.33 o 
  -9   4   6       42.24       10.94     35.50 o 
  -8   4   6       44.99       64.95     27.14 o 
  -7   4   6       51.72       47.76     24.86 o 
  -6   4   6     3656.63     3343.72    127.25 o 
  -5   4   6        8.83       -3.36      5.96 o 
  -4   4   6     2027.38     2051.84     49.36 o 
  -3   4   6       56.21       58.63      5.45 o 
  -2   4   6      279.21      299.87     10.98 o 
  -1   4   6     1361.95     1649.98     41.52 o 
   0   4   6     1513.32     1656.55     27.34 o 
   1   4   6        5.56        3.28      3.49 o 
   2   4   6     3669.09     3960.78     68.74 o 
   3   4   6        4.48       -4.34      4.34 o 
   4   4   6        2.23        3.46      4.43 o 
   5   4   6        0.01        3.89      5.52 o 
   6   4   6        0.15       -3.60      5.69 o 
   7   4   6      229.18      227.13     14.30 o 
   8   4   6        1.37       -7.71      7.71 o 
   9   4   6       48.60       75.89     12.63 o 
  10   4   6       77.64       75.50     15.46 o 
  11   4   6        1.64        7.84     15.93 o 
 -12   5   6      187.09      131.46     96.87 o 
 -11   5   6       18.75       79.17     38.49 o 
 -10   5   6       18.41       17.12     30.66 o 
  -9   5   6       44.30        6.70     26.57 o 
  -8   5   6      249.09      286.28     41.52 o 
  -7   5   6      165.60      161.72     58.93 o 
  -6   5   6        6.88       12.83     20.58 o 
  -5   5   6      928.70      850.93     28.81 o 
  -4   5   6        0.82        2.62      5.10 o 
  -3   5   6      463.78      432.84     12.44 o 
  -2   5   6     3420.53     3741.26     59.44 o 
  -1   5   6      364.84      388.71     12.88 o 
   0   5   6     1601.11     1646.13     26.70 o 
   1   5   6      656.03      674.70     17.84 o 
   2   5   6      198.62      201.53     10.56 o 
   3   5   6     1303.40     1261.21     26.72 o 
   4   5   6      113.80      124.82     10.08 o 
   5   5   6      128.01      135.85     10.04 o 
   6   5   6      195.85      203.64     12.95 o 
   7   5   6      276.85      272.69     15.63 o 
   8   5   6        1.96        4.33      8.01 o 
   9   5   6       29.53       26.04     10.17 o 
  10   5   6        0.86       -7.37     11.66 o 
  11   5   6      218.59      278.46     37.79 o 
 -11   6   6        4.56       26.06     37.32 o 
 -10   6   6       57.85       67.25     66.51 o 
  -9   6   6       69.21       36.08     30.75 o 
  -8   6   6      103.79       96.75     32.55 o 
  -7   6   6      162.74      138.55     30.98 o 
  -6   6   6       37.70       34.48     15.19 o 
  -5   6   6        9.37       13.49     11.62 o 
  -4   6   6      282.55      273.36     20.91 o 
  -3   6   6      149.75      148.48      8.48 o 
  -2   6   6        3.94        7.76      4.14 o 
  -1   6   6     2242.86     2490.02     41.38 o 
   0   6   6      640.46      726.76     17.46 o 
   1   6   6      151.72      183.86      9.65 o 
   2   6   6       64.62       54.99      6.15 o 
   3   6   6     1068.63     1085.06     24.70 o 
   4   6   6      203.99      229.33     12.40 o 
   5   6   6        1.89        8.97      5.74 o 
   6   6   6        7.07       12.60      6.13 o 
   7   6   6        2.98        7.26      6.90 o 
   8   6   6      286.79      305.52     19.41 o 
   9   6   6        0.56        8.46      8.78 o 
  10   6   6       38.71       20.47     13.68 o 
  11   6   6       27.80        8.67     15.87 o 
 -11   7   6        1.43       -4.57     33.01 o 
 -10   7   6      451.53      332.26     52.13 o 
  -9   7   6      129.50       93.58     32.27 o 
  -8   7   6      121.45      164.39     49.79 o 
  -7   7   6      418.08      394.12     20.89 o 
  -6   7   6     1496.09     1290.26     48.09 o 
  -5   7   6       91.13       84.83     16.22 o 
  -4   7   6     2536.34     2639.61     54.41 o 
  -3   7   6        5.47        8.20      4.28 o 
  -2   7   6        0.27       -0.89      4.52 o 
  -1   7   6      598.05      668.70     15.15 o 
   0   7   6      772.15      847.57     18.17 o 
   1   7   6      339.01      412.82     13.81 o 
   2   7   6      296.74      291.14     12.71 o 
   3   7   6      647.18      673.37     27.12 o 
   4   7   6        7.28       10.57      6.64 o 
   5   7   6       25.07       22.68      6.60 o 
   6   7   6       43.82       43.73      8.17 o 
   7   7   6       75.83       74.98     11.77 o 
   8   7   6       62.78       55.46     11.64 o 
   9   7   6      325.43      360.60     21.83 o 
  10   7   6      130.07      115.92     18.92 o 
 -11   8   6        0.27       57.61     49.23 o 
 -10   8   6        0.18        7.64     51.34 o 
  -9   8   6       74.61       65.35     31.90 o 
  -8   8   6      193.55      253.49     41.36 o 
  -7   8   6      378.01      388.24     45.59 o 
  -6   8   6        0.51        7.87     15.22 o 
  -5   8   6     1506.74     1342.06     49.96 o 
  -4   8   6      866.77      850.84     25.20 o 
  -3   8   6      824.37      841.29     20.15 o 
  -2   8   6       10.66       16.57      5.41 o 
  -1   8   6     1025.86     1081.91     25.07 o 
   0   8   6      211.93      273.88     11.44 o 
   1   8   6      383.63      398.63     14.01 o 
   2   8   6      523.72      464.44     16.09 o 
   3   8   6       45.10       41.24      7.93 o 
   4   8   6      333.60      343.38     15.39 o 
   5   8   6        0.20       -3.88      6.14 o 
   6   8   6     1286.81     1287.78     29.67 o 
   7   8   6       15.98        8.51      8.45 o 
   8   8   6      153.31      154.39     15.21 o 
   9   8   6       15.01       31.50     11.22 o 
  10   8   6        0.98      -13.32     17.21 o 
 -11   9   6      114.70      124.10     42.18 o 
 -10   9   6       46.35       38.94     32.11 o 
  -9   9   6      114.07      114.33     34.11 o 
  -8   9   6       24.64       44.66     40.39 o 
  -7   9   6      836.14      768.19     58.39 o 
  -6   9   6      161.94      173.92     22.87 o 
  -5   9   6       55.35       68.75     23.21 o 
  -4   9   6     2959.54     2885.23     69.01 o 
  -3   9   6      102.86      132.71      9.22 o 
  -2   9   6      555.13      626.82     18.88 o 
  -1   9   6      698.15      718.17     22.76 o 
   0   9   6      266.52      239.04     10.84 o 
   1   9   6      851.28      825.56     21.13 o 
   2   9   6       59.18       59.95      8.23 o 
   3   9   6        0.17       -4.49      5.87 o 
   4   9   6      138.05      157.79     11.98 o 
   5   9   6        5.44        5.35      7.05 o 
   6   9   6      423.60      473.29     20.26 o 
   7   9   6      172.86      165.02     15.13 o 
   8   9   6      110.62       83.43     12.90 o 
   9   9   6      615.41      627.06     25.83 o 
  10   9   6       15.83        8.51     16.99 o 
 -11  10   6        4.60       35.78     45.96 o 
 -10  10   6       27.20       12.77     34.53 o 
  -9  10   6       33.31       54.60     30.21 o 
  -8  10   6      129.19      125.25     48.58 o 
  -7  10   6       77.12       76.83     29.81 o 
  -6  10   6      139.09      144.55     22.30 o 
  -5  10   6     1964.91     1968.24     65.46 o 
  -4  10   6        0.89        2.93     13.00 o 
  -3  10   6      732.84      754.27     22.84 o 
  -2  10   6      966.07     1006.89     29.20 o 
  -1  10   6      224.57      216.33     11.81 o 
   0  10   6       25.82       17.13      4.79 o 
   1  10   6       34.52       16.06      5.21 o 
   2  10   6     1725.25     1625.33     38.08 o 
   3  10   6      154.88      183.28     16.30 o 
   4  10   6      110.78       79.00     11.83 o 
   5  10   6        4.63        5.68      6.98 o 
   6  10   6      120.55       88.41     11.36 o 
   7  10   6      713.66      727.66     25.47 o 
   8  10   6      103.51      132.25     14.62 o 
   9  10   6       11.25       14.51     13.06 o 
  10  10   6        9.29      -14.88     14.88 o 
 -11  11   6       10.22       76.15     51.00 o 
 -10  11   6      342.94      347.86     71.83 o 
  -9  11   6       42.08       60.24     41.83 o 
  -8  11   6      164.40      199.50     59.01 o 
  -7  11   6        0.65       -7.01     17.72 o 
  -6  11   6       16.68       28.49     17.04 o 
  -5  11   6     1533.38     1493.16     69.57 o 
  -4  11   6       32.41        2.33     16.20 o 
  -3  11   6      264.68      268.91     20.04 o 
  -2  11   6      841.05      780.47     26.01 o 
  -1  11   6      276.11      268.78     16.02 o 
   0  11   6      435.31      438.51     15.79 o 
   1  11   6      958.02      986.11     27.95 o 
   2  11   6      128.00      145.98     12.44 o 
   3  11   6     1115.68     1063.79     31.11 o 
   4  11   6       53.00       48.44     13.01 o 
   5  11   6      527.29      515.03     21.90 o 
   6  11   6       25.63       25.64      9.12 o 
   7  11   6      312.58      300.26     20.72 o 
   8  11   6        2.63       18.81     10.69 o 
   9  11   6        9.60       22.54     11.47 o 
  10  11   6       14.02       11.12     18.94 o 
 -10  12   6      248.02      138.92     57.47 o 
  -9  12   6      298.39      298.79     65.92 o 
  -8  12   6       13.50       26.24     39.07 o 
  -7  12   6      476.41      520.89     46.37 o 
  -6  12   6        4.62       -7.53     30.53 o 
  -5  12   6      240.44      215.31     31.29 o 
  -4  12   6       33.33       10.83     17.97 o 
  -3  12   6     1142.05     1151.01     39.18 o 
  -2  12   6       72.92       60.27     13.07 o 
  -1  12   6      127.11      124.98     10.76 o 
   0  12   6      976.02      949.81     28.43 o 
   1  12   6      380.27      348.47     17.20 o 
   2  12   6      297.51      289.23     17.47 o 
   3  12   6      400.45      427.76     20.29 o 
   4  12   6      310.54      292.10     19.15 o 
   5  12   6      409.83      444.32     23.28 o 
   6  12   6      106.28      100.20     15.40 o 
   7  12   6      144.14      165.63     18.74 o 
   8  12   6      418.65      445.31     28.96 o 
   9  12   6        7.08       -0.12     12.72 o 
  10  12   6        9.77       13.53     25.38 o 
 -10  13   6      311.36      381.24     77.27 o 
  -9  13   6       10.34       57.78     44.44 o 
  -8  13   6       34.27       82.17     45.32 o 
  -7  13   6      192.85      159.11     30.73 o 
  -6  13   6       34.24       40.09     22.88 o 
  -5  13   6       25.08        3.86     19.84 o 
  -4  13   6      609.56      531.92     42.58 o 
  -3  13   6      629.04      545.40     28.02 o 
  -2  13   6        0.35       -2.24     10.38 o 
  -1  13   6       14.83       -8.55      8.55 o 
   0  13   6      685.79      604.08     26.52 o 
   1  13   6       13.71       18.55      7.42 o 
   2  13   6      627.46      597.84     23.53 o 
   3  13   6      525.30      491.45     22.08 o 
   4  13   6      106.96      112.18     13.55 o 
   5  13   6     1115.38     1084.13     35.06 o 
   6  13   6       19.79        9.26     13.63 o 
   7  13   6        2.55        6.19     11.42 o 
   8  13   6       25.01       23.36     11.93 o 
   9  13   6        6.75      -12.95     17.12 o 
 -10  14   6        0.45        2.11     43.86 o 
  -9  14   6      145.23       90.67     47.42 o 
  -8  14   6        0.11       68.72     44.41 o 
  -7  14   6        0.15       22.42     22.41 o 
  -6  14   6       51.72       21.26     27.27 o 
  -5  14   6        1.62        1.82     21.62 o 
  -4  14   6      209.72      190.78     29.77 o 
  -3  14   6      253.19      242.66     21.26 o 
  -2  14   6        8.57       -3.83     11.40 o 
  -1  14   6     2904.37     2648.22     60.03 o 
   0  14   6        1.10       -8.23      8.23 o 
   1  14   6        8.65       -1.22      6.61 o 
   2  14   6        0.18       -1.05      7.09 o 
   3  14   6      181.17      165.05     15.48 o 
   4  14   6       95.38      101.24     13.49 o 
   5  14   6      149.95      165.89     16.57 o 
   6  14   6       22.59        8.21     12.05 o 
   7  14   6       71.05       90.96     17.88 o 
   8  14   6       20.86       23.30     12.65 o 
   9  14   6       23.40       15.97     18.86 o 
 -10  15   6        0.13      -36.13     36.13 o 
  -9  15   6      130.88       68.57     43.94 o 
  -8  15   6       85.95      120.86     48.69 o 
  -7  15   6       63.35       68.91     24.92 o 
  -6  15   6      153.21      170.53     31.98 o 
  -5  15   6        1.33       27.43     20.63 o 
  -4  15   6      181.23      196.14     31.62 o 
  -3  15   6     2376.64     2273.82     69.98 o 
  -2  15   6       47.05       55.00     14.60 o 
  -1  15   6      204.75      194.73     16.69 o 
   0  15   6      317.38      320.55     20.90 o 
   1  15   6      158.44      150.83     13.77 o 
   2  15   6        2.39        1.10      7.00 o 
   3  15   6        0.74       16.27      8.48 o 
   4  15   6       18.69       25.55      9.57 o 
   5  15   6      166.66      169.26     20.24 o 
   6  15   6        3.60        3.83     11.74 o 
   7  15   6        0.06        9.64     13.29 o 
   8  15   6        5.63       18.20     11.87 o 
   9  15   6        2.06        5.89     22.70 o 
  -9  16   6        0.22       27.47     40.27 o 
  -8  16   6      462.05      599.29     88.05 o 
  -7  16   6      117.28      184.57     49.16 o 
  -6  16   6      522.65      559.23     49.08 o 
  -5  16   6      153.14      114.58     28.68 o 
  -4  16   6        7.16       37.39     20.34 o 
  -3  16   6       18.03       18.21     18.78 o 
  -2  16   6        0.01       12.89     13.15 o 
  -1  16   6      407.88      401.18     27.72 o 
   0  16   6      553.91      506.93     24.87 o 
   1  16   6       21.39       23.39      9.20 o 
   2  16   6       35.97       11.83      8.59 o 
   3  16   6       20.18       12.86     13.41 o 
   4  16   6      344.67      339.21     23.02 o 
   5  16   6      225.80      230.29     23.29 o 
   6  16   6       23.26       20.82     13.51 o 
   7  16   6       22.19       51.86     15.37 o 
   8  16   6      194.87      235.24     29.87 o 
   9  16   6       34.05       47.04     21.57 o 
  -9  17   6      412.90      476.31     79.17 o 
  -8  17   6      363.97      341.40     68.23 o 
  -7  17   6       37.12       65.79     38.14 o 
  -6  17   6      141.20       96.27     28.96 o 
  -5  17   6       18.86       26.65     21.57 o 
  -4  17   6       80.92       47.38     22.31 o 
  -3  17   6        2.28        6.17     21.00 o 
  -2  17   6      420.73      457.35     28.76 o 
  -1  17   6        8.34        5.58     13.37 o 
   0  17   6      816.04      707.53     30.41 o 
   1  17   6      133.69      174.40     21.24 o 
   2  17   6        3.32        6.76      7.74 o 
   3  17   6       47.01       56.71     11.52 o 
   4  17   6      824.27      836.61     37.38 o 
   5  17   6      190.46      161.92     21.03 o 
   6  17   6      143.35      160.78     21.94 o 
   7  17   6       13.73       -0.59     13.56 o 
   8  17   6       29.38       35.05     16.10 o 
  -9  18   6       14.31       45.84     39.23 o 
  -8  18   6       22.32       98.07     45.75 o 
  -7  18   6      134.10      192.95     39.94 o 
  -6  18   6       96.01       73.19     37.60 o 
  -5  18   6      201.27      238.32     36.39 o 
  -4  18   6        0.53       26.14     19.21 o 
  -3  18   6       41.54       45.91     16.02 o 
  -2  18   6      259.33      246.95     23.17 o 
  -1  18   6       75.55      110.09     18.01 o 
   0  18   6       53.59       53.42     12.57 o 
   1  18   6       47.20       46.13     15.88 o 
   2  18   6       19.21       24.20     13.63 o 
   3  18   6        3.57        7.21      9.49 o 
   4  18   6      187.05      145.29     27.16 o 
   5  18   6       21.51       32.57     14.61 o 
   6  18   6        6.04       30.81     14.87 o 
   7  18   6        8.31       17.85     33.10 o 
   8  18   6        3.88      -13.86     15.52 o 
  -8  19   6       94.15      280.14     60.97 o 
  -7  19   6      152.29      160.71     33.27 o 
  -6  19   6       58.61      122.61     48.95 o 
  -5  19   6       70.37       80.50     26.35 o 
  -4  19   6        9.98       16.32     53.00 o 
  -3  19   6      208.15      209.00     64.05 o 
  -2  19   6       34.95       19.29     14.18 o 
  -1  19   6       82.18       65.01     15.65 o 
   0  19   6      194.42      198.60     20.19 o 
   1  19   6       13.61       24.63      8.15 o 
   2  19   6      284.90      260.96     27.78 o 
   3  19   6       62.61       59.65     15.45 o 
   4  19   6       64.42       71.26     18.62 o 
   5  19   6      277.82      302.41     27.64 o 
   6  19   6        0.43       -0.30     13.50 o 
   7  19   6      185.70      224.57     26.16 o 
  -8  20   6       36.86      130.32     45.43 o 
  -7  20   6      130.42      209.77     67.11 o 
  -6  20   6       24.56       65.68     31.44 o 
  -5  20   6       88.52      151.22     31.33 o 
  -4  20   6       21.49       17.47     74.88 o 
  -3  20   6       74.53       93.90     26.09 o 
  -2  20   6      130.51       98.77     18.65 o 
  -1  20   6      257.30      240.64     24.35 o 
   0  20   6      285.86      286.86     22.32 o 
   1  20   6       63.43       71.85     12.91 o 
   2  20   6        0.53      -10.28     10.28 o 
   3  20   6      253.37      239.84     23.97 o 
   4  20   6      126.54      122.70     22.34 o 
   5  20   6       18.78       14.86     15.44 o 
   6  20   6       34.08       53.74     18.37 o 
   7  20   6      243.41      281.67     32.31 o 
  -7  21   6      171.97      180.97     55.35 o 
  -6  21   6       67.28       45.26     45.24 o 
  -5  21   6        0.31        5.27     37.38 o 
  -4  21   6      157.32      147.58     50.67 o 
  -3  21   6        5.08       10.84     37.20 o 
  -2  21   6        1.76       -8.24     18.89 o 
  -1  21   6        0.20       -4.29     18.99 o 
   0  21   6       22.85       36.96     15.37 o 
   1  21   6       13.54       16.97     13.00 o 
   2  21   6        2.80       -7.62     13.46 o 
   3  21   6      113.98       89.77     19.88 o 
   4  21   6        0.07      -10.66     10.66 o 
   5  21   6        0.44       -3.74     14.63 o 
   6  21   6       52.57       56.64     19.90 o 
   7  21   6       26.46       13.13     26.21 o 
  -7  22   6        0.01      -11.50     40.60 o 
  -6  22   6        2.53       -0.65     40.49 o 
  -5  22   6       47.68       88.95     46.54 o 
  -4  22   6       83.01      106.79     48.06 o 
  -3  22   6       38.17       45.64     38.11 o 
  -2  22   6       28.88      -11.84     47.78 o 
  -1  22   6       15.92       -0.23     20.38 o 
   0  22   6       11.18       22.00     14.17 o 
   1  22   6      160.96      134.92     22.66 o 
   2  22   6       14.82       25.25     15.00 o 
   3  22   6        1.79      -12.50     12.50 o 
   4  22   6       85.40       59.11     19.36 o 
   5  22   6        2.81        2.23     15.95 o 
   6  22   6       47.84       21.56     17.27 o 
  -6  23   6       16.86       43.09     44.17 o 
  -5  23   6      107.53      145.58     50.91 o 
  -4  23   6       34.07        9.66     41.96 o 
  -3  23   6      173.01      166.75     51.35 o 
  -2  23   6        3.83       11.01     52.96 o 
  -1  23   6       28.59       13.40     22.03 o 
   0  23   6      344.82      303.25     29.64 o 
   1  23   6       33.59       37.95     17.69 o 
   2  23   6       56.97       70.68     19.92 o 
   3  23   6        1.35       -5.49     14.49 o 
   4  23   6        9.91       20.87     16.50 o 
   5  23   6        1.41      -13.63     15.94 o 
  -5  24   6       33.98       55.97     46.16 o 
  -4  24   6        0.40      -31.81     38.03 o 
  -3  24   6       52.57       81.34     45.90 o 
  -2  24   6       41.53       12.81     51.62 o 
  -1  24   6       36.81       20.69     23.78 o 
   0  24   6      418.53      501.22     79.76 o 
   1  24   6       32.61       24.22     16.76 o 
   2  24   6       30.94       36.48     17.69 o 
   3  24   6       64.59       80.76     28.69 o 
   4  24   6        5.61       25.99     18.21 o 
   5  24   6        0.00      -16.67     19.29 o 
  -4  25   6       26.58       32.39     44.37 o 
  -3  25   6       33.28       22.65     40.92 o 
  -2  25   6      145.85      114.14     37.52 o 
  -1  25   6        2.99       35.40     24.61 o 
   0  25   6        1.60      -17.01     36.50 o 
   1  25   6      204.76      221.45     28.03 o 
   2  25   6      470.79      520.13     40.72 o 
   3  25   6      180.23      165.05     26.40 o 
   4  25   6       24.07        0.17     16.02 o 
  -3  26   6      414.88      422.47     73.26 o 
  -2  26   6       62.31      118.33     45.61 o 
  -1  26   6       94.57      143.97     38.13 o 
   0  26   6      398.24      395.51     72.08 o 
   1  26   6       31.01       22.40     16.48 o 
   2  26   6       76.42       88.53     21.85 o 
 -12   1   7       16.10      -25.77     62.44 o 
 -11   1   7      444.73      404.73     87.20 o 
 -10   1   7       10.95       67.58     34.76 o 
  -9   1   7        0.70      -23.88     25.60 o 
  -8   1   7      818.71      682.23     55.51 o 
  -7   1   7     1111.47      914.82     60.76 o 
  -6   1   7        1.03       -6.75     20.29 o 
  -5   1   7      140.83      127.79     11.19 o 
  -4   1   7       11.83       12.16      4.46 o 
  -3   1   7       35.73       40.17      4.55 o 
  -2   1   7      717.11      840.86     14.98 o 
  -1   1   7      938.30     1064.06     20.59 o 
   0   1   7     3318.29     3499.12     60.24 o 
   1   1   7     3454.95     3455.63     58.62 o 
   2   1   7     2387.03     2397.42     48.15 o 
   3   1   7     2293.71     2309.47     44.76 o 
   4   1   7       99.28      136.68     11.81 o 
   5   1   7      640.76      691.08     23.99 o 
   6   1   7      850.18      966.29     30.19 o 
   7   1   7        5.92       14.41     10.09 o 
   8   1   7       23.85       20.57     11.32 o 
   9   1   7      163.77      203.07     20.99 o 
  10   1   7        1.03        2.75     10.77 o 
  11   1   7       92.99      125.14     29.81 o 
 -12   2   7        0.76      -17.38     35.65 o 
 -11   2   7       16.47       30.28     35.83 o 
 -10   2   7        5.96       -2.67     32.69 o 
  -9   2   7       28.84       32.46     30.03 o 
  -8   2   7       17.61       -7.15     31.26 o 
  -7   2   7       23.64       51.22     24.91 o 
  -6   2   7      943.42      731.48     72.89 o 
  -5   2   7        6.76       18.65     10.20 o 
  -4   2   7       15.89       22.29      6.28 o 
  -3   2   7      249.85      260.31      8.79 o 
  -2   2   7        0.74        3.99      3.92 o 
  -1   2   7       99.18      108.69      6.76 o 
   0   2   7      171.40      217.91      8.67 o 
   1   2   7      262.00      259.32      9.26 o 
   2   2   7       64.53       65.07      6.89 o 
   3   2   7      279.61      271.43     15.04 o 
   4   2   7      730.03      724.65     19.74 o 
   5   2   7       29.57       22.79      6.56 o 
   6   2   7      226.85      254.19     15.61 o 
   7   2   7      527.02      529.28     24.86 o 
   8   2   7        9.15       11.46     10.90 o 
   9   2   7       34.52       27.31     10.70 o 
  10   2   7      119.22      172.24     18.44 o 
  11   2   7        2.97        7.88     12.78 o 
 -11   3   7        0.11      -18.75     31.92 o 
 -10   3   7      103.99      119.25     36.31 o 
  -9   3   7       27.66       33.57     27.56 o 
  -8   3   7      117.07      107.86     49.10 o 
  -7   3   7       18.91       40.83     23.45 o 
  -6   3   7      219.95      183.99     30.32 o 
  -5   3   7       19.03       10.25      9.84 o 
  -4   3   7        0.30       -2.52      8.16 o 
  -3   3   7     1047.13     1025.36     20.35 o 
  -2   3   7       14.02       10.20      3.42 o 
  -1   3   7      300.86      305.76     11.64 o 
   0   3   7      150.61      135.60      7.33 o 
   1   3   7     1197.62     1065.50     19.58 o 
   2   3   7     2640.46     2671.96     54.63 o 
   3   3   7      626.03      633.93     22.00 o 
   4   3   7      263.39      251.46     11.88 o 
   5   3   7       97.89       95.08      8.96 o 
   6   3   7      161.31      183.83     13.16 o 
   7   3   7        0.30       -0.43      7.83 o 
   8   3   7       11.95       26.97      9.88 o 
   9   3   7        9.82       15.69     10.29 o 
  10   3   7       21.09       10.44     11.13 o 
  11   3   7       80.19      141.50     40.72 o 
 -11   4   7        1.22      -22.07     33.06 o 
 -10   4   7       26.83       31.99     30.00 o 
  -9   4   7       50.93       75.91     31.01 o 
  -8   4   7       17.56       47.31     27.93 o 
  -7   4   7      385.10      356.94     41.74 o 
  -6   4   7      398.42      392.98     40.31 o 
  -5   4   7        0.07        6.54     10.80 o 
  -4   4   7       34.05       27.23      7.06 o 
  -3   4   7      138.49      171.99      8.59 o 
  -2   4   7      886.63      956.10     33.48 o 
  -1   4   7     1229.35     1496.08     37.16 o 
   0   4   7       83.58       92.56      5.51 o 
   1   4   7      743.63      742.82     17.73 o 
   2   4   7      559.79      519.40     17.04 o 
   3   4   7      153.86      169.30     12.33 o 
   4   4   7       83.05       65.34      6.96 o 
   5   4   7      925.03      926.52     23.09 o 
   6   4   7      945.83      963.93     25.10 o 
   7   4   7        1.06        3.42      7.63 o 
   8   4   7       40.17       41.83     10.54 o 
   9   4   7      102.03      123.87     18.09 o 
  10   4   7       40.52       46.69     12.43 o 
 -11   5   7       90.14      137.10     70.41 o 
 -10   5   7       80.32      112.27     51.06 o 
  -9   5   7        4.49       52.55     28.18 o 
  -8   5   7      291.54      394.31     47.12 o 
  -7   5   7       42.30       52.88     25.77 o 
  -6   5   7      385.09      326.10     37.30 o 
  -5   5   7      520.11      521.52     29.76 o 
  -4   5   7       29.11       54.62      8.62 o 
  -3   5   7      352.30      323.93     10.86 o 
  -2   5   7     4252.04     4629.55     80.27 o 
  -1   5   7      591.30      676.40     14.80 o 
   0   5   7      600.22      597.51     13.13 o 
   1   5   7      772.29      806.15     18.53 o 
   2   5   7       14.45       15.31      5.67 o 
   3   5   7      312.02      289.38     14.35 o 
   4   5   7      100.95       94.48      9.14 o 
   5   5   7       97.55       85.81      9.25 o 
   6   5   7      178.74      167.20     12.33 o 
   7   5   7      117.35      130.24     14.95 o 
   8   5   7        9.17        8.68      9.38 o 
   9   5   7        6.65       20.14     10.12 o 
  10   5   7       30.37       18.40     13.67 o 
 -11   6   7        6.16       44.11     35.12 o 
 -10   6   7       38.69       43.54     32.55 o 
  -9   6   7       56.85      111.93     32.76 o 
  -8   6   7       46.70       70.52     36.83 o 
  -7   6   7      564.99      566.66     52.97 o 
  -6   6   7      159.83      185.12     30.96 o 
  -5   6   7        8.21        6.68     12.26 o 
  -4   6   7       33.17       32.04      7.64 o 
  -3   6   7        4.83        1.72      3.75 o 
  -2   6   7       66.11       60.69      6.85 o 
  -1   6   7      637.61      772.55     19.44 o 
   0   6   7      360.73      406.11     13.33 o 
   1   6   7     1073.91     1185.54     27.58 o 
   2   6   7      776.81      769.29     19.43 o 
   3   6   7      688.57      677.53     23.18 o 
   4   6   7      869.97      806.12     22.22 o 
   5   6   7       95.56      100.12      9.54 o 
   6   6   7      408.47      376.82     17.02 o 
   7   6   7      213.13      205.82     15.87 o 
   8   6   7       37.55       47.33     11.20 o 
   9   6   7        0.01        5.88      9.33 o 
  10   6   7        0.00        0.02      9.01 o 
 -11   7   7        3.68       48.19     36.90 o 
 -10   7   7        3.39       39.29     33.13 o 
  -9   7   7      141.18      126.66     34.86 o 
  -8   7   7      142.14      130.12     35.25 o 
  -7   7   7       25.59       54.49     26.31 o 
  -6   7   7      136.08      109.71     33.65 o 
  -5   7   7       28.10       41.83     10.97 o 
  -4   7   7     5806.17     5877.30    117.25 o 
  -3   7   7      677.55      617.14     15.48 o 
  -2   7   7     1178.91     1102.28     33.04 o 
  -1   7   7     1626.06     1705.34     34.44 o 
   0   7   7       41.28       31.63      8.91 o 
   1   7   7      150.85      174.82      9.65 o 
   2   7   7       28.26       28.36      5.86 o 
   3   7   7      101.56       78.88      9.50 o 
   4   7   7      486.98      507.64     17.94 o 
   5   7   7     2525.15     2359.89     46.46 o 
   6   7   7        8.75       12.46      6.45 o 
   7   7   7       63.67       82.25     12.00 o 
   8   7   7        2.26        8.38      8.57 o 
   9   7   7      394.68      455.52     24.80 o 
  10   7   7        0.00       -9.18     20.81 o 
 -11   8   7      272.06      317.29     52.83 o 
 -10   8   7       76.72       61.36     34.01 o 
  -9   8   7       68.43      196.67     53.36 o 
  -7   8   7       28.00       13.18     34.86 o 
  -6   8   7      344.98      353.05     32.86 o 
  -5   8   7     1037.41      982.80     43.07 o 
  -4   8   7     1270.68     1306.53     37.59 o 
  -3   8   7       40.96       41.90      7.30 o 
  -2   8   7       10.45       12.70      5.35 o 
  -1   8   7       80.57       89.42      7.43 o 
   0   8   7      307.61      306.97     12.69 o 
   1   8   7      573.38      528.52     16.81 o 
   2   8   7     1148.19     1131.69     25.44 o 
   3   8   7      385.28      359.92     14.81 o 
   4   8   7       36.70       35.68      7.31 o 
   5   8   7       16.13       31.27      7.75 o 
   6   8   7       32.24       51.75      9.69 o 
   7   8   7       40.77       42.06     10.22 o 
   8   8   7        0.24       -8.56      8.56 o 
   9   8   7       82.29      104.88     13.92 o 
  10   8   7       57.35       78.52     17.48 o 
 -11   9   7      102.40       88.91     44.09 o 
 -10   9   7      374.07      384.65     53.67 o 
  -9   9   7        2.62       43.12     31.94 o 
  -8   9   7      111.59      145.63     35.07 o 
  -7   9   7      555.94      611.01     52.02 o 
  -6   9   7      503.62      513.14     35.76 o 
  -5   9   7       74.31       59.57     17.37 o 
  -4   9   7      421.99      452.17     30.11 o 
  -3   9   7      767.92      783.50     22.80 o 
  -2   9   7        1.05        8.68      5.07 o 
  -1   9   7      909.11      916.54     23.57 o 
   0   9   7      253.81      229.50      9.13 o 
   1   9   7     1071.35     1052.72     25.59 o 
   2   9   7      258.07      259.60     12.99 o 
   3   9   7      152.88      148.53     11.15 o 
   4   9   7      655.79      667.80     21.66 o 
   5   9   7     1655.58     1587.25     36.06 o 
   6   9   7      585.37      535.11     24.28 o 
   7   9   7       74.32       91.32     12.44 o 
   8   9   7       48.91       66.38     12.03 o 
   9   9   7       25.50       34.16     11.66 o 
  10   9   7       23.10       39.73     15.03 o 
 -11  10   7       18.02       40.20     52.58 o 
 -10  10   7       19.57       19.24     45.13 o 
  -9  10   7       52.76       58.16     34.89 o 
  -8  10   7        3.17        8.14     25.89 o 
  -7  10   7      188.99      167.22     34.45 o 
  -6  10   7      227.85      220.89     25.30 o 
  -5  10   7     1665.15     1522.01     61.85 o 
  -4  10   7      360.52      374.16     27.69 o 
  -3  10   7       27.14       49.56     11.54 o 
  -2  10   7        3.96        1.70      6.72 o 
  -1  10   7      817.21      778.88     25.08 o 
   0  10   7      377.15      361.84     14.02 o 
   1  10   7      334.36      296.73     15.02 o 
   2  10   7      109.32      147.12     11.07 o 
   3  10   7     1210.37     1183.75     30.36 o 
   4  10   7      797.87      742.90     24.96 o 
   5  10   7      425.37      437.01     19.12 o 
   6  10   7      430.67      492.44     32.39 o 
   7  10   7      160.13      172.01     15.61 o 
   8  10   7        0.04        0.40     10.93 o 
   9  10   7       71.51       72.93     15.91 o 
  10  10   7      214.17      212.77     24.25 o 
 -11  11   7       87.44      101.15     57.24 o 
 -10  11   7       17.95       65.19     42.91 o 
  -9  11   7      149.74      197.31     67.53 o 
  -8  11   7      330.33      412.41     76.38 o 
  -7  11   7        0.92      -21.39     30.00 o 
  -6  11   7     1147.52     1011.27     93.84 o 
  -5  11   7       17.43       31.88     19.91 o 
  -4  11   7     1212.31     1130.51     58.67 o 
  -3  11   7      993.99      916.96     34.45 o 
  -2  11   7      550.03      528.71     26.98 o 
  -1  11   7       18.93        7.32      6.44 o 
   0  11   7      210.31      219.81     12.62 o 
   1  11   7      443.61      444.39     18.77 o 
   2  11   7      380.51      383.13     37.23 o 
   3  11   7      453.13      465.48     25.37 o 
   4  11   7      100.03       79.58     11.78 o 
   5  11   7       94.13       91.77     11.83 o 
   6  11   7       22.02        8.75     16.26 o 
   7  11   7      327.93      373.45     23.23 o 
   8  11   7       39.32       23.27     17.84 o 
   9  11   7       23.02       27.13     12.09 o 
  10  11   7        0.04       -5.69     13.02 o 
 -10  12   7      774.97      610.63     92.21 o 
  -9  12   7       13.16      160.51     59.10 o 
  -8  12   7        0.37      118.89     47.94 o 
  -7  12   7        0.02       45.14     36.93 o 
  -6  12   7      128.52      139.98     28.42 o 
  -5  12   7      745.61      698.25     49.16 o 
  -4  12   7       67.58       64.51     22.38 o 
  -3  12   7       30.79       53.75     13.41 o 
  -2  12   7        7.96       -8.10     10.00 o 
  -1  12   7      390.98      394.83     24.76 o 
   0  12   7     1058.02     1076.41     30.69 o 
   1  12   7      403.11      356.21     17.72 o 
   2  12   7     1013.37      962.42     32.73 o 
   3  12   7     3266.86     3132.97     67.28 o 
   4  12   7      659.08      634.68     33.09 o 
   5  12   7      493.31      518.04     29.64 o 
   6  12   7      375.32      385.71     28.05 o 
   7  12   7       58.37       56.21     12.73 o 
   8  12   7      214.29      239.74     21.78 o 
   9  12   7      273.83      282.64     24.61 o 
 -10  13   7        7.92       91.79     47.90 o 
  -9  13   7       68.28      158.08     61.39 o 
  -8  13   7       20.17      113.85     49.55 o 
  -7  13   7      154.98      103.32     45.19 o 
  -6  13   7       17.50       16.37     22.36 o 
  -5  13   7      358.81      343.00     39.40 o 
  -4  13   7      487.98      505.04     45.02 o 
  -3  13   7      102.16       87.87     16.19 o 
  -2  13   7      873.75      768.70     33.59 o 
  -1  13   7     2419.98     2171.24     60.82 o 
   0  13   7      901.01      893.31     32.36 o 
   1  13   7       63.67       70.50     10.28 o 
   2  13   7       66.47       70.69     13.04 o 
   3  13   7       55.64       59.60     10.02 o 
   4  13   7      158.27      163.81     15.84 o 
   5  13   7        5.31       18.39     12.04 o 
   6  13   7      148.05      189.82     32.32 o 
   7  13   7       66.55       66.60     16.66 o 
   8  13   7      208.77      217.37     21.19 o 
   9  13   7        4.21        2.66     14.24 o 
 -10  14   7      138.34      217.71     62.36 o 
  -9  14   7      731.80      774.49    110.76 o 
  -8  14   7       49.03      125.87     49.94 o 
  -7  14   7       82.26       60.46     26.08 o 
  -6  14   7      415.08      430.69     61.52 o 
  -5  14   7        3.35        9.99     19.64 o 
  -4  14   7      230.40      271.60     35.50 o 
  -3  14   7     1537.38     1408.21     46.75 o 
  -2  14   7       47.96       34.53     16.99 o 
  -1  14   7       96.97       87.20     16.34 o 
   0  14   7      839.28      717.60     29.99 o 
   1  14   7       16.22       20.65      7.53 o 
   2  14   7     1431.19     1319.37     41.50 o 
   3  14   7       61.38       55.18     11.35 o 
   4  14   7        2.88        5.99      7.63 o 
   5  14   7        0.01       13.23     11.15 o 
   6  14   7       68.13       81.69     16.85 o 
   7  14   7      194.92      199.26     23.21 o 
   8  14   7        0.05       14.06     14.01 o 
   9  14   7       27.83       23.04     13.85 o 
 -10  15   7      516.39      472.71     80.40 o 
  -9  15   7      455.09      565.03     95.44 o 
  -8  15   7       64.62      140.06     53.58 o 
  -7  15   7        7.53       27.45     42.34 o 
  -6  15   7        0.00        0.80     21.09 o 
  -5  15   7      418.03      409.55     43.85 o 
  -4  15   7      159.28      150.44     30.19 o 
  -3  15   7        8.56       12.74     12.60 o 
  -2  15   7     1022.12      976.82     50.31 o 
  -1  15   7     1599.34     1599.88     51.83 o 
   0  15   7      867.51      773.50     29.40 o 
   1  15   7       37.97       45.20     10.01 o 
   2  15   7      406.20      386.05     22.56 o 
   3  15   7     3346.87     3283.51     72.11 o 
   4  15   7        0.39        3.82     10.22 o 
   5  15   7      261.68      270.06     26.99 o 
   6  15   7      203.08      207.06     22.28 o 
   7  15   7      148.15      183.09     22.44 o 
   8  15   7       11.95       24.88     19.36 o 
   9  15   7      147.18      127.73     26.83 o 
  -9  16   7      166.70      193.17     68.17 o 
  -8  16   7        7.81      101.48     42.86 o 
  -7  16   7        0.04       -5.35     40.77 o 
  -6  16   7       25.02       59.50     25.45 o 
  -5  16   7      145.51      164.78     31.91 o 
  -4  16   7        6.80      -26.14     26.14 o 
  -3  16   7      295.44      241.37     23.06 o 
  -2  16   7      244.54      206.77     21.60 o 
  -1  16   7       11.79       35.39     13.97 o 
   0  16   7     1784.16     1647.70     45.84 o 
   1  16   7        1.00       -3.86      7.19 o 
   2  16   7        6.90        5.31     10.07 o 
   3  16   7       31.34       38.47     13.73 o 
   4  16   7       37.45       50.63     16.46 o 
   5  16   7      146.61      133.10     19.50 o 
   6  16   7      120.82      136.05     19.81 o 
   7  16   7      128.28      158.51     26.55 o 
   8  16   7      138.31      132.99     18.39 o 
  -9  17   7        6.60      104.59     50.22 o 
  -8  17   7       12.33       90.91     46.07 o 
  -7  17   7       84.71      118.63     31.80 o 
  -6  17   7        0.68       13.94     21.64 o 
  -5  17   7       12.71       10.99     22.26 o 
  -4  17   7       10.40      -14.67     50.86 o 
  -3  17   7      136.34      149.90     30.95 o 
  -2  17   7       35.06       19.08     14.42 o 
  -1  17   7       33.98       32.23     14.74 o 
   0  17   7       85.63      102.63     17.36 o 
   1  17   7      192.33      157.48     18.16 o 
   2  17   7        3.98       26.38     10.55 o 
   3  17   7       64.55       44.99     16.93 o 
   4  17   7       19.62       18.19     10.48 o 
   5  17   7       43.86       71.32     17.17 o 
   6  17   7        5.37       13.02     17.49 o 
   7  17   7        7.75       13.16     15.08 o 
   8  17   7       67.38       86.46     29.99 o 
  -8  18   7      133.31      166.07     55.76 o 
  -7  18   7        8.78       46.58     61.40 o 
  -6  18   7      121.41      116.89     31.02 o 
  -5  18   7        3.05       14.78     21.14 o 
  -4  18   7        2.34       44.74     22.09 o 
  -3  18   7      186.97      168.75     31.58 o 
  -2  18   7       62.87       73.87     17.75 o 
  -1  18   7       15.62       33.62     15.23 o 
   0  18   7      370.38      379.47     24.48 o 
   1  18   7      111.15      108.30     16.63 o 
   2  18   7        1.66       -5.41     12.73 o 
   3  18   7        5.49       -1.79     10.79 o 
   4  18   7       41.17       20.44     12.68 o 
   5  18   7       94.80       77.54     18.33 o 
   6  18   7        1.43       10.99     13.54 o 
   7  18   7      237.66      241.43     26.01 o 
   8  18   7        8.33        3.51     24.31 o 
  -8  19   7      113.82      316.34     63.45 o 
  -7  19   7       34.51       37.05     41.80 o 
  -6  19   7      168.21      170.26     88.03 o 
  -5  19   7      210.66      186.98     33.02 o 
  -4  19   7      213.86      273.01     72.43 o 
  -3  19   7      192.18      207.98     33.74 o 
  -2  19   7       30.84       44.68     17.16 o 
  -1  19   7        5.63      -12.15     12.88 o 
   0  19   7        3.98       23.47     17.07 o 
   1  19   7      197.98      248.38     20.96 o 
   2  19   7       16.64        8.20     11.65 o 
   3  19   7       23.98       20.55     13.58 o 
   4  19   7        7.61       12.30     12.89 o 
   5  19   7       22.30       45.25     16.18 o 
   6  19   7       16.69       39.19     19.12 o 
   7  19   7       96.96       94.58     19.30 o 
  -8  20   7      100.52      242.67     57.46 o 
  -7  20   7      226.33      253.44     50.66 o 
  -6  20   7       53.70       52.54     36.76 o 
  -5  20   7      128.82      166.71     33.58 o 
  -4  20   7      102.37      134.63     61.15 o 
  -3  20   7        1.69       31.39     46.47 o 
  -2  20   7        9.33        9.80     14.72 o 
  -1  20   7      242.26      293.21     26.32 o 
   0  20   7       85.95       93.88     15.59 o 
   1  20   7       20.62       15.87     10.84 o 
   2  20   7       12.33       13.07     12.20 o 
   3  20   7      151.27      153.88     20.39 o 
   4  20   7       10.19        1.75     21.34 o 
   5  20   7       29.63       40.30     16.50 o 
   6  20   7       93.93      106.70     19.65 o 
   7  20   7      167.05      209.75     25.01 o 
  -7  21   7       12.39      -27.60     35.09 o 
  -6  21   7      181.64      198.60     54.57 o 
  -5  21   7      207.43      211.92     75.36 o 
  -4  21   7       11.77       55.46     25.84 o 
  -3  21   7        3.09       58.40     25.08 o 
  -2  21   7      403.70      410.82     50.29 o 
  -1  21   7       63.76       50.27     16.48 o 
   0  21   7        1.22       -2.16     10.33 o 
   1  21   7      308.55      343.47     27.15 o 
   2  21   7       15.21       32.47     13.45 o 
   3  21   7       68.45      126.09     19.63 o 
   4  21   7       23.54       16.44     16.26 o 
   5  21   7      484.08      568.03     43.24 o 
   6  21   7       26.54       30.67     31.68 o 
  -6  22   7       18.77       28.56     42.61 o 
  -5  22   7      108.20      113.61     48.84 o 
  -4  22   7       33.28       28.13     42.20 o 
  -3  22   7       28.57      -30.64     30.64 o 
  -2  22   7        0.15      -14.43     20.41 o 
  -1  22   7        0.07      -18.90     18.90 o 
   0  22   7       88.93       59.22     16.62 o 
   1  22   7       16.04       13.77     10.56 o 
   2  22   7       28.58       29.06     15.34 o 
   3  22   7       90.32      121.75     26.16 o 
   4  22   7       91.26      119.80     22.39 o 
   5  22   7        3.65       -1.14     15.55 o 
  -6  23   7        3.31       36.59     44.36 o 
  -5  23   7       45.57       80.06     47.73 o 
  -4  23   7       87.63       97.49     51.30 o 
  -3  23   7       28.11      -28.70     33.23 o 
  -2  23   7       41.20       94.40     28.00 o 
  -1  23   7       32.70      -10.05     20.51 o 
   0  23   7       53.80       70.11     27.81 o 
   1  23   7       12.29        9.70     12.44 o 
   2  23   7       65.86       80.34     20.29 o 
   3  23   7       61.72      108.03     23.07 o 
   4  23   7       14.33       15.34     15.91 o 
   5  23   7      251.85      296.83     33.12 o 
  -5  24   7        4.07        5.09     43.13 o 
  -4  24   7       18.75      -14.42     42.20 o 
  -3  24   7       47.24       36.75     40.94 o 
  -2  24   7        0.12       33.78     41.25 o 
  -1  24   7       44.94       45.48     25.69 o 
   0  24   7       79.15       47.85     27.96 o 
   1  24   7        2.77        7.90     13.67 o 
   2  24   7       77.14       63.31     19.67 o 
   3  24   7       28.97       51.92     19.83 o 
   4  24   7        0.85       -3.02     16.41 o 
  -4  25   7       14.17       14.01     43.34 o 
  -3  25   7        2.20        9.02     42.30 o 
  -2  25   7       56.34      112.81     45.92 o 
  -1  25   7        1.67       44.58     32.72 o 
   0  25   7      190.56      199.53     36.42 o 
   1  25   7       91.35      118.63     23.15 o 
   2  25   7        6.54       30.24     17.68 o 
   3  25   7       76.53      106.96     23.38 o 
  -2  26   7        0.78      -16.84     35.95 o 
  -1  26   7      423.17      416.35     64.84 o 
   0  26   7      151.68      142.41     32.56 o 
   1  26   7        3.09      -14.02     14.02 o 
 -11   0   8      176.49      179.79     67.50 o 
 -10   0   8      111.07       94.96     54.24 o 
  -9   0   8      175.57      178.56     54.26 o 
  -8   0   8       55.37      106.84     41.18 o 
  -7   0   8      567.17      563.58     73.56 o 
  -6   0   8      362.41      275.46     50.40 o 
  -5   0   8      168.77      161.14     36.74 o 
  -4   0   8     1550.16     1433.65     39.28 o 
  -3   0   8      158.28      176.92     13.47 o 
  -2   0   8       20.25       34.97      8.53 o 
  -1   0   8      193.51      321.36     26.33 o 
   0   0   8       12.55        4.96     12.00 o 
   1   0   8      742.27      616.11     23.58 o 
   2   0   8      115.82       63.46     10.03 o 
   3   0   8      330.18      306.52     19.95 o 
   4   0   8        0.07       12.19      8.15 o 
   5   0   8      179.84      179.70     20.56 o 
   6   0   8        1.31        1.85     12.13 o 
   7   0   8       49.74       34.74     22.17 o 
   8   0   8      133.95       92.52     20.09 o 
   9   0   8        2.16        4.80     16.43 o 
  10   0   8       21.91       32.13     15.97 o 
 -11   1   8        4.71       45.13     38.12 o 
 -10   1   8       44.79       -0.58     29.61 o 
  -9   1   8       83.61       79.04     31.43 o 
  -8   1   8       31.44       45.76     27.08 o 
  -7   1   8       33.83       37.55     23.81 o 
  -6   1   8     1049.53      833.26     54.57 o 
  -5   1   8      334.15      351.52     36.78 o 
  -4   1   8       33.71       39.25      5.47 o 
  -3   1   8     3950.19     3985.43     67.28 o 
  -2   1   8     1691.75     1885.98     27.96 o 
  -1   1   8     3220.59     3632.54     56.12 o 
   0   1   8     1289.95     1377.69     28.60 o 
   1   1   8     1150.86     1103.80     23.72 o 
   2   1   8      637.72      632.89     18.16 o 
   3   1   8      330.89      353.95     19.50 o 
   4   1   8       43.67       42.70      8.03 o 
   5   1   8      217.92      193.17     14.48 o 
   6   1   8      270.33      209.09     16.46 o 
   7   1   8       60.06       56.63     12.28 o 
   8   1   8       46.09       44.96     12.40 o 
   9   1   8       22.46       26.37     10.87 o 
  10   1   8       20.61       15.38     10.76 o 
 -11   2   8        0.80       34.56     51.00 o 
 -10   2   8       46.69       50.20     31.84 o 
  -9   2   8      614.40      598.49     73.40 o 
  -8   2   8        0.02       26.93     26.69 o 
  -7   2   8      119.50      102.96     27.68 o 
  -6   2   8      964.09      723.83     50.20 o 
  -5   2   8      349.75      377.09     37.55 o 
  -4   2   8      187.43      185.90     11.27 o 
  -3   2   8      550.45      577.25     13.27 o 
  -2   2   8      131.86      147.86      8.33 o 
  -1   2   8      303.95      308.36     13.69 o 
   0   2   8      330.20      318.49     10.44 o 
   1   2   8     1757.06     1819.78     29.53 o 
   2   2   8      390.65      374.92     12.75 o 
   3   2   8      431.56      439.45     15.41 o 
   4   2   8      232.84      221.01     12.30 o 
   5   2   8       21.79       16.56      8.25 o 
   6   2   8      533.20      545.69     23.62 o 
   7   2   8      249.06      254.42     17.63 o 
   8   2   8        1.62        0.59      9.59 o 
   9   2   8        5.64       10.90      9.66 o 
  10   2   8        7.00        9.77     10.52 o 
 -11   3   8       94.79       90.18     40.45 o 
 -10   3   8      205.33      194.61     41.93 o 
  -9   3   8       20.61       15.89     25.70 o 
  -8   3   8        3.51       -1.86     25.12 o 
  -7   3   8      388.65      412.38     45.73 o 
  -6   3   8     1228.25      943.95     58.47 o 
  -5   3   8     1576.01     1395.60     66.12 o 
  -4   3   8        1.05        4.74      4.92 o 
  -3   3   8       82.26       94.39      6.91 o 
  -2   3   8       23.30       17.81      3.92 o 
  -1   3   8       83.83      114.59      7.34 o 
   0   3   8     1405.34     1532.55     28.53 o 
   1   3   8        6.76       17.95      3.66 o 
   2   3   8       28.12       22.24      4.67 o 
   3   3   8      624.38      550.05     18.17 o 
   4   3   8      268.09      293.85     12.23 o 
   5   3   8      450.07      363.90     19.70 o 
   6   3   8      796.52      799.50     25.56 o 
   7   3   8      173.01      150.11     14.13 o 
   8   3   8       43.37       43.29     11.33 o 
   9   3   8       61.51       63.02     12.81 o 
  10   3   8      197.10      254.96     21.18 o 
 -11   4   8        7.57       50.09     33.74 o 
 -10   4   8      194.79      193.95     42.39 o 
  -9   4   8      322.08      273.37     42.20 o 
  -8   4   8       93.64       93.07     32.13 o 
  -7   4   8     2894.76     2373.71    102.81 o 
  -6   4   8      111.54      118.63     26.45 o 
  -5   4   8        5.05       16.86     15.45 o 
  -4   4   8      494.51      464.89     18.38 o 
  -3   4   8     1127.54     1139.77     30.20 o 
  -2   4   8      276.81      260.11      9.69 o 
  -1   4   8      266.51      215.26     10.50 o 
   0   4   8      583.24      602.17     15.70 o 
   1   4   8     1750.50     1746.59     29.29 o 
   2   4   8      300.62      245.74     14.77 o 
   3   4   8       56.31       62.86      8.58 o 
   4   4   8      605.21      598.17     17.78 o 
   5   4   8      372.19      428.90     29.12 o 
   6   4   8      869.25      961.07     29.14 o 
   7   4   8        9.16       -2.18      8.30 o 
   8   4   8        7.69       25.41     10.13 o 
   9   4   8      137.69      112.85     14.92 o 
  10   4   8        1.52       10.15     10.77 o 
 -11   5   8      337.22      275.81     55.01 o 
 -10   5   8      334.21      305.09     47.39 o 
  -9   5   8      105.47      134.19     37.65 o 
  -8   5   8      205.59      220.57     39.23 o 
  -7   5   8        5.39       52.09     24.01 o 
  -6   5   8      688.76      624.16     47.85 o 
  -5   5   8      218.55      216.79     21.64 o 
  -4   5   8        0.00        8.22      6.94 o 
  -3   5   8      757.11      729.10     21.33 o 
  -2   5   8     1206.35     1211.99     36.10 o 
  -1   5   8      201.19      208.32      9.58 o 
   0   5   8      849.31      888.02     18.47 o 
   1   5   8      923.20      967.38     20.32 o 
   2   5   8      393.16      355.52     15.52 o 
   3   5   8     2705.53     2488.92     51.57 o 
   4   5   8        7.74        5.50      4.16 o 
   5   5   8     1509.40     1482.85     31.37 o 
   6   5   8        6.25       11.70      7.80 o 
   7   5   8      238.21      254.18     17.48 o 
   8   5   8      331.89      335.29     20.93 o 
   9   5   8       69.90       67.62     14.39 o 
  10   5   8       48.05       53.60     13.05 o 
 -11   6   8      159.33      196.41     44.06 o 
 -10   6   8       73.61      101.88     35.90 o 
  -9   6   8      292.17      332.04     48.56 o 
  -8   6   8      999.36      860.10     75.55 o 
  -7   6   8       81.65       92.32     28.28 o 
  -6   6   8      182.79      172.71     30.11 o 
  -5   6   8       30.15       11.74     13.25 o 
  -4   6   8        0.49       -0.12      5.02 o 
  -3   6   8      670.53      648.74     19.15 o 
  -2   6   8       17.32       14.35      5.51 o 
  -1   6   8       81.99       62.73      6.70 o 
   0   6   8      489.58      500.84     14.43 o 
   1   6   8       69.27      102.53      7.67 o 
   2   6   8        1.54       -2.60      4.34 o 
   3   6   8      262.03      224.24     12.25 o 
   4   6   8       53.32       60.34      7.82 o 
   5   6   8      224.63      279.47     14.14 o 
   6   6   8        2.11       15.34      7.54 o 
   7   6   8     1169.93     1181.53     32.74 o 
   8   6   8        2.49        2.57      8.66 o 
   9   6   8      164.49      211.14     18.70 o 
  10   6   8      114.57      116.39     16.42 o 
 -11   7   8        1.32      -21.00     30.76 o 
 -10   7   8      244.30      201.06     41.65 o 
  -9   7   8       86.92       98.09     35.85 o 
  -8   7   8       25.63       27.95     42.43 o 
  -7   7   8      468.48      418.41     68.86 o 
  -6   7   8      357.90      389.71     42.43 o 
  -5   7   8      192.32      185.49     21.42 o 
  -4   7   8      344.90      387.52     18.76 o 
  -3   7   8     1027.21      997.94     26.55 o 
  -2   7   8       83.07       50.34      8.80 o 
  -1   7   8        1.02        3.10      4.14 o 
   0   7   8       86.70       75.91      7.21 o 
   1   7   8       27.48       30.32      6.10 o 
   2   7   8     1671.26     1637.12     32.81 o 
   3   7   8       57.95       45.90      7.94 o 
   4   7   8      760.60      768.21     28.40 o 
   5   7   8        5.71        4.64      4.71 o 
   6   7   8      105.20      106.07     12.47 o 
   7   7   8       34.68       29.71      9.68 o 
   8   7   8      124.97      129.72     14.68 o 
   9   7   8      184.62      216.88     18.79 o 
  10   7   8       27.30       26.55     11.76 o 
 -11   8   8        5.00      -28.38     31.02 o 
 -10   8   8        6.66       42.35     43.74 o 
  -9   8   8      252.65      220.76     44.21 o 
  -8   8   8       26.83       46.08     30.65 o 
  -7   8   8      186.25      216.53     36.90 o 
  -6   8   8      122.88       89.54     23.18 o 
  -5   8   8      366.19      452.73     36.31 o 
  -4   8   8      177.12      147.67     22.16 o 
  -3   8   8      254.17      237.39     13.34 o 
  -2   8   8       54.83       70.64      7.57 o 
  -1   8   8      610.23      522.13     15.91 o 
   0   8   8      243.59      255.07     11.98 o 
   1   8   8       22.21       16.14      5.53 o 
   2   8   8     1767.05     1625.50     33.15 o 
   3   8   8       12.74       16.97      6.05 o 
   4   8   8        0.09       22.93      6.30 o 
   5   8   8      841.72      886.57     28.45 o 
   6   8   8        0.56        1.75      8.60 o 
   7   8   8       76.55       61.63     11.39 o 
   8   8   8      217.76      226.02     20.83 o 
   9   8   8       99.04      110.42     14.62 o 
  10   8   8      129.00      166.28     17.67 o 
 -11   9   8       14.05       54.57     43.95 o 
  -7   9   8        0.14       63.24     61.80 o 
  -6   9   8      851.57      771.56     54.85 o 
  -5   9   8       14.31       17.51     15.13 o 
  -4   9   8      219.39      218.77     22.53 o 
  -3   9   8      649.02      616.39     23.68 o 
  -2   9   8       39.88       45.61      7.16 o 
  -1   9   8      149.23      142.79      9.89 o 
   0   9   8       50.49       62.64      6.16 o 
   1   9   8     1662.69     1505.08     33.29 o 
   2   9   8      568.52      564.79     19.16 o 
   3   9   8      129.00      131.62     11.60 o 
   4   9   8     1608.74     1503.22     34.09 o 
   5   9   8       26.56       30.48     10.24 o 
   6   9   8       93.75       81.97     11.60 o 
   7   9   8      236.73      272.75     18.44 o 
   8   9   8       14.65       18.97      9.79 o 
   9   9   8        8.77       12.89     10.27 o 
  10   9   8        2.35      -11.95     11.95 o 
 -10  10   8       40.43      128.80     52.87 o 
  -9  10   8        0.22       99.38     56.05 o 
  -8  10   8       96.03      113.68     54.49 o 
  -7  10   8      106.90       83.42     46.47 o 
  -6  10   8      555.85      512.78     44.45 o 
  -5  10   8      478.03      405.48     39.08 o 
  -4  10   8      961.22      967.48     53.62 o 
  -3  10   8      179.58      161.76     16.81 o 
  -2  10   8      106.66       90.78     19.91 o 
  -1  10   8      496.90      445.22     22.62 o 
   0  10   8       25.06       24.06      5.75 o 
   1  10   8       96.64       81.98      9.53 o 
   2  10   8       59.19       62.23      9.29 o 
   3  10   8        2.30        7.45      8.22 o 
   4  10   8      883.47      760.68     29.40 o 
   5  10   8       30.23       57.93     11.52 o 
   6  10   8       58.04       68.74     12.17 o 
   7  10   8       12.74       21.87      9.56 o 
   8  10   8      438.64      507.26     25.68 o 
   9  10   8       11.79       22.82     13.32 o 
 -10  11   8      157.20      211.92     63.43 o 
  -9  11   8        2.44       54.79     53.24 o 
  -8  11   8       15.18       52.94     42.31 o 
  -7  11   8       29.86       38.89     37.66 o 
  -6  11   8        1.29       10.60     20.61 o 
  -5  11   8       23.64       28.24     20.41 o 
  -4  11   8     2041.26     1815.89     77.86 o 
  -3  11   8       11.12        0.48     11.25 o 
  -2  11   8      576.31      549.50     28.64 o 
  -1  11   8     1397.85     1307.84     43.74 o 
   0  11   8      137.40      164.09     13.31 o 
   1  11   8       29.81        9.61      6.20 o 
   2  11   8       47.74       53.41      9.44 o 
   3  11   8      103.95      104.39     12.28 o 
   4  11   8        4.70        3.97      6.79 o 
   5  11   8      196.44      207.59     20.87 o 
   6  11   8      167.17      176.28     19.85 o 
   7  11   8        0.42       -5.88      9.32 o 
   8  11   8       39.72       69.08     16.20 o 
   9  11   8        8.72       17.88     11.61 o 
 -10  12   8        2.16       89.96     48.33 o 
  -9  12   8       60.62      181.52     63.80 o 
  -8  12   8      203.95      368.37     75.37 o 
  -7  12   8      302.61      270.22     60.82 o 
  -6  12   8      311.49      298.61     44.21 o 
  -5  12   8        8.27      -10.93     17.49 o 
  -4  12   8      466.89      529.68     46.29 o 
  -3  12   8     1221.91     1149.72     52.99 o 
  -2  12   8      600.02      558.70     35.46 o 
  -1  12   8      526.28      483.98     27.68 o 
   0  12   8       44.19       62.35     11.76 o 
   1  12   8     1553.71     1548.15     39.72 o 
   2  12   8      577.29      585.58     23.21 o 
   3  12   8      156.60      154.26     13.98 o 
   4  12   8      366.71      425.01     29.81 o 
   5  12   8       50.28       57.90     13.92 o 
   6  12   8        0.45        5.69     11.05 o 
   7  12   8       77.15       92.91     15.11 o 
   8  12   8      405.51      452.65     28.71 o 
   9  12   8        8.17       30.70     13.13 o 
 -10  13   8       25.93      103.99     45.61 o 
  -9  13   8      182.06      366.83     82.78 o 
  -8  13   8        2.54       28.31     40.77 o 
  -7  13   8       40.32       58.78     41.94 o 
  -6  13   8      291.55      251.75     41.48 o 
  -5  13   8      421.74      372.19     41.29 o 
  -4  13   8      636.70      556.41     44.48 o 
  -3  13   8       64.78       72.75     20.55 o 
  -2  13   8       95.72      120.15     21.54 o 
  -1  13   8        7.69       -2.58     14.78 o 
   0  13   8      302.15      342.73     21.32 o 
   1  13   8      149.12      146.74     13.29 o 
   2  13   8        1.48       -0.03      6.28 o 
   3  13   8      142.48      157.65     14.83 o 
   4  13   8       28.56       26.17     14.41 o 
   5  13   8       16.25       26.49     12.68 o 
   6  13   8       47.58       47.83     16.45 o 
   7  13   8        1.52       -3.65     11.33 o 
   8  13   8      355.26      400.06     28.04 o 
   9  13   8        9.56       22.55     12.14 o 
 -10  14   8       95.05      101.92     46.27 o 
  -9  14   8      130.86      262.76     72.73 o 
  -8  14   8      392.63      547.11     89.06 o 
  -7  14   8       28.61      120.56     43.56 o 
  -6  14   8      126.18      110.83     53.95 o 
  -5  14   8      473.06      432.44     44.66 o 
  -4  14   8       45.46       81.23     25.05 o 
  -3  14   8        0.27      -15.40     15.40 o 
  -2  14   8      980.16      920.19     38.40 o 
  -1  14   8      467.59      433.69     29.35 o 
   0  14   8     1537.67     1392.66     43.72 o 
   1  14   8      526.58      515.43     22.89 o 
   2  14   8      110.50      110.20     12.84 o 
   3  14   8      580.76      571.16     29.83 o 
   4  14   8        4.71       -4.15      9.71 o 
   5  14   8      374.83      398.16     29.04 o 
   6  14   8       81.23       73.15     16.43 o 
   7  14   8       49.94       58.32     17.12 o 
   8  14   8       17.37       15.37     17.17 o 
  -9  15   8       22.07      137.98     55.28 o 
  -8  15   8      132.41      130.03     52.81 o 
  -7  15   8       83.35      204.01     55.93 o 
  -6  15   8       66.14      121.94     35.35 o 
  -5  15   8       47.90       74.95     25.65 o 
  -4  15   8       22.16       43.23     25.07 o 
  -3  15   8      170.42      187.71     29.39 o 
  -2  15   8      492.92      494.15     31.19 o 
  -1  15   8        0.62       -7.59     12.22 o 
   0  15   8       61.57       47.71     11.37 o 
   1  15   8        0.01       -5.24      5.24 o 
   2  15   8        0.05       -2.17      9.59 o 
   3  15   8      275.91      330.11     26.01 o 
   4  15   8       66.11       66.68     15.50 o 
   5  15   8       30.85       22.96     12.78 o 
   6  15   8      192.94      184.88     22.87 o 
   7  15   8      142.24      148.08     21.59 o 
   8  15   8      217.95      271.25     24.36 o 
  -9  16   8       65.06      191.85     62.85 o 
  -8  16   8        5.16      102.01     49.98 o 
  -7  16   8       62.24       91.07     42.86 o 
  -6  16   8       54.31       74.47     27.46 o 
  -5  16   8      463.81      436.79     51.54 o 
  -4  16   8        3.74       10.21     35.68 o 
  -3  16   8       48.67       48.95     21.11 o 
  -2  16   8      536.92      517.75     33.04 o 
  -1  16   8        0.04       27.92     14.08 o 
   0  16   8       25.27       20.31      9.88 o 
   1  16   8        6.44       23.81     10.72 o 
   2  16   8      223.98      236.39     24.79 o 
   3  16   8      217.27      196.76     21.07 o 
   4  16   8        6.28       -0.44     11.17 o 
   5  16   8      153.02      159.44     20.98 o 
   6  16   8       60.65       70.82     17.08 o 
   7  16   8        2.55        4.07     16.08 o 
   8  16   8       31.97       40.64     14.58 o 
  -9  17   8       38.20      120.07     52.79 o 
  -8  17   8       90.93      138.51     51.50 o 
  -7  17   8       40.31      123.28     44.14 o 
  -6  17   8      261.84      251.52     37.74 o 
  -5  17   8       21.14       33.97     23.86 o 
  -4  17   8      209.72      217.89     36.00 o 
  -3  17   8        1.51       23.03     20.21 o 
  -2  17   8      242.69      258.28     25.13 o 
  -1  17   8      119.13      126.11     23.48 o 
   0  17   8     1078.81      987.69     47.22 o 
   1  17   8      751.40      666.83     32.94 o 
   2  17   8      284.32      289.53     26.91 o 
   3  17   8       91.81      119.04     17.89 o 
   4  17   8        2.90       -8.15     10.86 o 
   5  17   8      169.17      172.04     24.75 o 
   6  17   8        2.33        2.83     12.54 o 
   7  17   8       24.71       11.78     22.37 o 
  -8  18   8        0.16       98.23     42.23 o 
  -7  18   8      104.06      108.34     50.93 o 
  -6  18   8       12.77       32.78     24.04 o 
  -5  18   8        2.30       31.18     24.91 o 
  -4  18   8        0.37       16.77     21.89 o 
  -3  18   8      281.50      237.77     31.74 o 
  -2  18   8        1.97       -7.12     14.24 o 
  -1  18   8       25.47       20.55     16.02 o 
   0  18   8       25.90       47.56     12.67 o 
   1  18   8       28.85       14.10     14.05 o 
   2  18   8       63.04       53.88      9.05 o 
   3  18   8        0.22      -10.35     11.38 o 
   4  18   8       10.97        7.33     12.99 o 
   5  18   8       41.31       41.07     16.45 o 
   6  18   8        2.39       -3.37     13.16 o 
   7  18   8        2.52       10.57     17.18 o 
  -8  19   8      117.48      214.97     55.97 o 
  -7  19   8       33.24       14.01     76.77 o 
  -6  19   8       26.76       45.67     52.95 o 
  -5  19   8        0.03       29.19     44.55 o 
  -4  19   8       26.50       19.55     50.90 o 
  -3  19   8        3.77       10.87     22.80 o 
  -2  19   8      120.22      123.19     20.75 o 
  -1  19   8      222.62      227.90     25.34 o 
   0  19   8        4.51       15.60     10.16 o 
   1  19   8      120.68      148.62     17.94 o 
   2  19   8      228.45      263.91     23.73 o 
   3  19   8       18.61        9.23     12.76 o 
   4  19   8       62.19       64.22     16.54 o 
   5  19   8        3.82        0.96     18.70 o 
   6  19   8        4.34      -14.35     19.75 o 
   7  19   8      150.73      234.42     26.89 o 
  -7  20   8        9.33        0.85    108.58 o 
  -6  20   8        1.67      -20.28     37.63 o 
  -5  20   8      116.50      178.48     58.90 o 
  -4  20   8      162.08      222.78     36.39 o 
  -3  20   8        0.04       13.04     27.62 o 
  -2  20   8      156.59      145.35     21.39 o 
  -1  20   8      131.23      101.93     19.84 o 
   0  20   8        2.31       47.29     15.75 o 
   1  20   8       13.29       18.51     11.16 o 
   2  20   8       70.66       66.58     16.10 o 
   3  20   8      117.86      179.10     21.57 o 
   4  20   8       35.14       35.76     14.43 o 
   5  20   8       15.99       10.55     14.69 o 
   6  20   8       40.41       58.28     18.31 o 
  -7  21   8        4.94      -31.89     31.89 o 
  -6  21   8        1.09       10.98     40.26 o 
  -5  21   8      158.99      201.17     46.70 o 
  -4  21   8        4.78       88.32     74.23 o 
  -3  21   8      109.50      127.87     48.49 o 
  -2  21   8      162.24      234.40     42.78 o 
  -1  21   8       13.13       43.22     16.83 o 
   0  21   8       37.58       41.80     12.34 o 
   1  21   8       30.11       57.17     20.60 o 
   2  21   8       13.34       28.10     14.15 o 
   3  21   8        7.54       17.78     26.42 o 
   4  21   8      125.52      155.98     35.02 o 
   5  21   8       15.73        9.89     16.45 o 
   6  21   8       49.39       92.60     47.17 o 
  -6  22   8       20.69      137.39     84.00 o 
  -5  22   8        5.56       -4.18     42.52 o 
  -4  22   8      156.43      148.46     52.78 o 
  -3  22   8       90.79      158.99     34.89 o 
  -2  22   8        0.57       34.54     55.32 o 
  -1  22   8      340.57      441.26     56.92 o 
   0  22   8      160.75      154.97     24.02 o 
   1  22   8        3.84        3.55     12.84 o 
   2  22   8      108.04       93.75     20.32 o 
   3  22   8        9.95       17.87     17.74 o 
   4  22   8       83.37      130.63     38.60 o 
   5  22   8       58.46       88.25     44.43 o 
  -5  23   8       43.91       80.96     47.81 o 
  -4  23   8       58.64      102.10     49.72 o 
  -3  23   8       16.30       33.01     42.65 o 
  -2  23   8       25.15       15.98     38.54 o 
  -1  23   8       81.35      103.41     28.35 o 
   0  23   8       71.07       45.44     25.36 o 
   1  23   8      247.19      273.42     29.50 o 
   2  23   8      180.68      206.83     27.03 o 
   3  23   8       34.84       52.58     24.48 o 
   4  23   8       45.06       69.07     19.90 o 
  -4  24   8       11.43        6.68     43.10 o 
  -3  24   8      236.48      163.80     57.16 o 
  -2  24   8      139.22       99.90     51.54 o 
  -1  24   8      148.57      160.61     33.09 o 
   0  24   8      106.96      139.75     32.89 o 
   1  24   8        8.32       11.89     14.26 o 
   2  24   8        0.05       -3.70     15.13 o 
   3  24   8       88.44       79.49     20.84 o 
  -3  25   8       10.59       71.59     47.81 o 
  -2  25   8       28.13       51.70     48.19 o 
  -1  25   8        0.30      -20.04     24.72 o 
   0  25   8       52.06       45.56     49.63 o 
   1  25   8       21.94        4.06     14.76 o 
   2  25   8       50.44       44.93     19.60 o 
 -11   1   9        2.62       35.79     47.18 o 
 -10   1   9      111.22      137.15     39.43 o 
  -9   1   9      139.18      127.90     33.67 o 
  -8   1   9      129.14      128.21     33.58 o 
  -7   1   9      901.74      728.78     55.16 o 
  -6   1   9      306.24      273.72     36.81 o 
  -5   1   9      538.24      427.36     37.88 o 
  -4   1   9       44.24       39.96      6.58 o 
  -3   1   9      526.21      495.30     14.22 o 
  -2   1   9      945.17     1037.30     25.94 o 
  -1   1   9      720.31      761.79     17.52 o 
   0   1   9     1710.77     1663.14     40.06 o 
   1   1   9      257.19      232.09      9.62 o 
   2   1   9      870.13      793.90     18.61 o 
   3   1   9      166.11      159.71     13.67 o 
   4   1   9      223.71      225.15     14.75 o 
   5   1   9       13.50       13.10      6.86 o 
   6   1   9      130.05      132.28     14.12 o 
   7   1   9        9.67        8.21      9.49 o 
   8   1   9      103.16      119.33     14.60 o 
   9   1   9        0.83        7.70      9.90 o 
  10   1   9        3.40       11.66     13.40 o 
 -11   2   9        6.76       54.53     36.44 o 
 -10   2   9       33.48       53.60     34.14 o 
  -9   2   9        0.16       33.21     47.16 o 
  -8   2   9      223.54      211.39     60.87 o 
  -7   2   9       75.79       67.00     59.75 o 
  -6   2   9      320.02      303.29     37.95 o 
  -5   2   9        7.82        6.58     15.74 o 
  -4   2   9      237.36      200.00     12.00 o 
  -3   2   9       21.61       30.23      5.18 o 
  -2   2   9       32.71       31.13      4.84 o 
  -1   2   9      288.06      295.77     11.80 o 
   0   2   9       77.91       82.08      6.52 o 
   1   2   9      197.96      182.93      9.05 o 
   2   2   9      206.99      172.85      8.43 o 
   3   2   9       13.09       32.02      5.49 o 
   4   2   9      167.95      170.82     12.78 o 
   5   2   9       44.11       42.27      9.17 o 
   6   2   9      458.15      446.37     20.35 o 
   7   2   9       24.23       23.68     10.34 o 
   8   2   9        3.52        2.14      9.44 o 
   9   2   9       25.60       16.41     10.56 o 
  10   2   9        7.16        7.95     10.87 o 
 -11   3   9       38.28       48.89     38.02 o 
 -10   3   9      227.62      228.92     54.09 o 
  -9   3   9        9.82       28.98     30.34 o 
  -8   3   9      174.37      112.34     36.76 o 
  -7   3   9        0.60       11.24     22.95 o 
  -6   3   9      770.14      701.72     50.42 o 
  -5   3   9        1.92        8.06     16.23 o 
  -4   3   9       71.68       71.19     14.66 o 
  -3   3   9        1.74        1.50      3.68 o 
  -2   3   9       61.29       69.62      7.08 o 
  -1   3   9       21.19       21.42      4.65 o 
   0   3   9       48.95       68.72      6.09 o 
   1   3   9     4087.98     3955.47     58.09 o 
   2   3   9      102.10      112.08      8.32 o 
   3   3   9       18.65        8.66      4.50 o 
   4   3   9       50.87       45.63      7.29 o 
   5   3   9       80.57       52.72      8.77 o 
   6   3   9        0.26        3.24      7.57 o 
   7   3   9      439.80      442.13     22.40 o 
   8   3   9      586.80      592.45     25.28 o 
   9   3   9       70.85       78.62     17.07 o 
  10   3   9       36.03       35.76     11.97 o 
 -11   4   9      251.42      199.89     45.51 o 
 -10   4   9       74.80       71.53     35.52 o 
  -9   4   9      292.88      274.24     46.75 o 
  -8   4   9      296.35      271.79     41.66 o 
  -7   4   9      167.81      161.89     32.55 o 
  -6   4   9        0.02        5.00     17.87 o 
  -5   4   9       36.73       12.59     15.75 o 
  -4   4   9       19.90       18.44     10.64 o 
  -3   4   9      346.10      412.35     18.47 o 
  -2   4   9      127.62      122.55      7.20 o 
  -1   4   9      549.53      553.77     21.68 o 
   0   4   9       35.21       37.96      5.42 o 
   1   4   9      875.69      848.88     18.01 o 
   2   4   9        0.07        0.29      2.94 o 
   3   4   9      556.23      504.51     16.82 o 
   4   4   9       27.84       37.03      7.46 o 
   5   4   9       68.49       62.85      9.58 o 
   6   4   9      525.22      501.72     20.78 o 
   7   4   9      248.10      232.23     18.01 o 
   8   4   9        7.11       33.83     11.27 o 
   9   4   9       88.75      105.83     15.62 o 
  10   4   9       17.38       54.47     21.05 o 
 -11   5   9       16.28       81.59     43.65 o 
 -10   5   9        6.60       17.48     30.82 o 
  -9   5   9       33.35      116.67     35.48 o 
  -8   5   9       16.19       92.00     29.77 o 
  -7   5   9        4.44       28.27     22.05 o 
  -6   5   9       47.04       27.12     19.93 o 
  -5   5   9      446.02      422.94     39.41 o 
  -4   5   9       49.99       47.97     12.95 o 
  -3   5   9      286.68      276.07     13.12 o 
  -2   5   9        7.82       18.44      4.33 o 
  -1   5   9      101.37      102.23      7.25 o 
   0   5   9        1.19        5.21      3.87 o 
   1   5   9      735.49      741.64     17.54 o 
   2   5   9      617.09      599.84     18.08 o 
   3   5   9      376.85      347.56     17.92 o 
   4   5   9       13.41       11.76      5.97 o 
   5   5   9      169.71      148.46     12.55 o 
   6   5   9       76.92       78.63     11.75 o 
   7   5   9       78.53       81.53     12.29 o 
   8   5   9      265.83      320.78     26.01 o 
   9   5   9      156.75      171.52     18.28 o 
  10   5   9        0.19       -8.28     10.39 o 
 -11   6   9       14.45       17.06     29.47 o 
 -10   6   9        4.88       19.62     28.60 o 
  -9   6   9      540.61      560.64     87.54 o 
  -8   6   9       15.36       53.88     27.39 o 
  -7   6   9       55.75       45.38     31.96 o 
  -6   6   9     1049.34      845.75     60.31 o 
  -5   6   9        2.47       41.35     18.22 o 
  -4   6   9      843.37      835.35     36.38 o 
  -3   6   9       96.15       80.26      8.51 o 
  -2   6   9      325.69      347.48     14.00 o 
  -1   6   9      396.13      390.89     17.34 o 
   0   6   9      437.68      446.54     12.66 o 
   1   6   9       92.08       83.90      7.15 o 
   2   6   9      388.04      398.58     14.93 o 
   3   6   9       13.15        6.17      4.25 o 
   4   6   9     1415.70     1348.83     31.18 o 
   5   6   9       63.00       53.77      9.08 o 
   6   6   9      148.79      142.87     16.00 o 
   7   6   9       19.10        7.89      9.86 o 
   8   6   9       14.52       11.18      9.57 o 
   9   6   9       18.25       32.61     11.28 o 
  10   6   9        0.40        3.84     13.15 o 
 -11   7   9       54.35       36.72     32.34 o 
 -10   7   9      563.29      555.89     75.70 o 
  -9   7   9      115.20      117.47     35.83 o 
  -8   7   9       71.32      118.49     34.09 o 
  -7   7   9      163.17      181.65     33.93 o 
  -6   7   9      213.59      270.33     35.91 o 
  -5   7   9     1367.92     1295.96     49.98 o 
  -4   7   9       18.13        9.22     10.88 o 
  -3   7   9      942.00      958.46     28.79 o 
  -2   7   9      276.65      329.82     14.93 o 
  -1   7   9       71.32       93.57      8.10 o 
   0   7   9       83.82       93.66      8.00 o 
   1   7   9        1.57        1.31      4.11 o 
   2   7   9      343.40      352.04     17.59 o 
   3   7   9      629.71      589.59     19.00 o 
   4   7   9       94.32       91.23      9.83 o 
   5   7   9      285.34      269.96     16.18 o 
   6   7   9      138.87      137.99     13.76 o 
   7   7   9      139.20      145.13     14.78 o 
   8   7   9        0.37        3.73      8.70 o 
   9   7   9       66.33       87.05     13.42 o 
 -11   8   9        0.03       51.32     42.61 o 
 -10   8   9       18.76       47.25     45.35 o 
  -9   8   9      248.48      232.43     44.63 o 
  -8   8   9       17.34       32.31     63.11 o 
  -7   8   9        0.21       17.73     23.36 o 
  -6   8   9       84.13      121.24     28.51 o 
  -5   8   9     1032.38      885.32     48.51 o 
  -4   8   9       79.36       67.75     16.25 o 
  -3   8   9       56.97       58.71     12.20 o 
  -2   8   9      119.37      127.36      9.91 o 
  -1   8   9      838.43      782.90     21.29 o 
   0   8   9       46.02       49.13      6.24 o 
   1   8   9     1047.33      933.86     27.17 o 
   2   8   9        0.00       -6.20      6.20 o 
   3   8   9      232.26      212.54     13.21 o 
   4   8   9       44.18       27.07      8.01 o 
   5   8   9      322.46      353.55     21.03 o 
   6   8   9      782.76      782.17     25.80 o 
   7   8   9       21.43       43.58     11.88 o 
   8   8   9       92.49      111.66     14.48 o 
   9   8   9       66.93       57.78     12.81 o 
 -10   9   9        0.12       24.30     35.93 o 
  -9   9   9      136.65      356.94     86.26 o 
  -8   9   9      103.80      123.47     52.16 o 
  -7   9   9       15.73       51.09     30.01 o 
  -5   9   9      666.14      610.68     58.90 o 
  -4   9   9     1130.62      862.33    120.10 o 
  -3   9   9      185.32      174.10     27.85 o 
  -2   9   9      121.41      144.65     12.74 o 
  -1   9   9      551.12      535.88     20.84 o 
   0   9   9     2566.79     2402.57     45.53 o 
   1   9   9       92.47       83.70      9.57 o 
   2   9   9      156.91      153.15     11.50 o 
   3   9   9     1030.04      967.75     25.67 o 
   4   9   9       83.39       43.19     11.04 o 
   5   9   9      548.42      537.76     23.88 o 
   6   9   9        0.37        0.59      8.75 o 
   7   9   9       17.27       -1.77      8.37 o 
   8   9   9       53.52       40.55     11.70 o 
   9   9   9       91.60      135.60     16.13 o 
  -7  10   9      993.64     1017.07     93.88 o 
  -6  10   9      145.27      141.76     44.51 o 
  -5  10   9     1040.94     1078.18     58.70 o 
  -4  10   9      176.53      144.09     27.10 o 
  -3  10   9      631.76      635.14     50.66 o 
  -2  10   9      444.04      431.81     26.67 o 
  -1  10   9      497.46      488.67     28.43 o 
   0  10   9     2112.32     1916.48     51.68 o 
   1  10   9       65.16       69.69     11.76 o 
   2  10   9       78.72       57.94      9.32 o 
   3  10   9     1343.06     1269.79     52.37 o 
   4  10   9        3.53        6.95      8.83 o 
   5  10   9        7.92        2.60      9.12 o 
   6  10   9      182.08      180.77     19.06 o 
   7  10   9        0.06       -1.60      8.98 o 
   8  10   9        2.23       -6.53      8.56 o 
   9  10   9        1.50        0.53     17.19 o 
 -10  11   9      109.36      264.25     81.89 o 
  -9  11   9       49.77      180.98     68.36 o 
  -8  11   9      198.69      318.92     71.16 o 
  -7  11   9       73.86       42.70     41.92 o 
  -6  11   9      578.48      565.94     84.07 o 
  -5  11   9      124.22      119.61     27.61 o 
  -4  11   9     1017.89      892.08     54.69 o 
  -3  11   9        5.31        6.63     16.21 o 
  -2  11   9      120.17       91.53     16.27 o 
  -1  11   9     2596.06     2333.25     65.17 o 
   0  11   9       83.07       80.45     10.17 o 
   1  11   9      206.57      194.97     14.51 o 
   2  11   9      695.71      617.56     23.74 o 
   3  11   9       71.54       54.17     14.52 o 
   4  11   9       31.01       43.26     16.64 o 
   5  11   9       86.76       75.94     24.28 o 
   6  11   9        3.39      -10.73     14.62 o 
   7  11   9        1.77        5.10      9.06 o 
   8  11   9       55.98       73.69     14.04 o 
   9  11   9       95.36      158.39     22.44 o 
 -10  12   9        0.60      144.48     71.35 o 
  -9  12   9       10.39      108.35     62.79 o 
  -8  12   9       53.79      102.15     49.77 o 
  -7  12   9     1576.36     1416.80    117.53 o 
  -6  12   9       12.04       59.97     28.49 o 
  -5  12   9      216.47      193.40     34.93 o 
  -4  12   9      477.22      517.01     44.11 o 
  -3  12   9      125.10      117.50     23.16 o 
  -2  12   9       74.34       63.68     14.85 o 
  -1  12   9      454.17      457.47     29.60 o 
   0  12   9     2768.28     2490.35     63.10 o 
   1  12   9      397.17      380.72     18.78 o 
   2  12   9     1795.18     1658.42     49.23 o 
   3  12   9      522.21      489.39     30.75 o 
   4  12   9       55.01       60.16     14.25 o 
   5  12   9        7.03        0.88     10.81 o 
   6  12   9       15.28       15.16     11.74 o 
   7  12   9       30.28       28.95     10.66 o 
   8  12   9        0.33        5.44      9.91 o 
   9  12   9       18.43       38.24     20.10 o 
 -10  13   9       16.72      165.35     69.40 o 
  -9  13   9       47.25      101.37     63.26 o 
  -8  13   9       25.07      131.35     52.77 o 
  -7  13   9      340.08      396.85     74.77 o 
  -6  13   9       24.16       25.57     27.98 o 
  -5  13   9      270.24      304.18     38.55 o 
  -4  13   9       37.30       17.62     20.89 o 
  -3  13   9       30.35       51.51     19.82 o 
  -2  13   9      619.25      546.23     30.94 o 
  -1  13   9       28.81        5.10     12.66 o 
   0  13   9      919.32      806.23     38.11 o 
   1  13   9      677.09      719.09     26.19 o 
   2  13   9       54.47       61.98     12.95 o 
   3  13   9      457.93      448.76     31.08 o 
   4  13   9      892.41      893.92     37.69 o 
   5  13   9       48.52       36.70     13.92 o 
   6  13   9       26.36       13.96     25.05 o 
   7  13   9      171.43      192.62     19.77 o 
   8  13   9        3.44        9.68     11.08 o 
  -9  14   9       17.57      137.07     65.23 o 
  -8  14   9      429.87      492.26     81.86 o 
  -7  14   9      366.12      512.14     83.76 o 
  -6  14   9       98.40      100.73     28.43 o 
  -5  14   9        9.55       -0.61     37.90 o 
  -4  14   9       50.82       59.26     24.71 o 
  -3  14   9       69.92       65.44     21.01 o 
  -2  14   9        2.46       15.80     14.03 o 
  -1  14   9       28.78       48.95     15.13 o 
   0  14   9      193.96      212.19     18.03 o 
   1  14   9      628.37      519.60     27.18 o 
   2  14   9      314.41      304.72     23.89 o 
   3  14   9      149.26      130.63     16.57 o 
   4  14   9       79.66       70.55     16.04 o 
   5  14   9       41.98       43.72     14.27 o 
   6  14   9       19.15       27.66     13.05 o 
   7  14   9       12.92       25.83     14.26 o 
   8  14   9       24.92       54.69     20.95 o 
  -9  15   9       75.28      191.91     64.88 o 
  -8  15   9      130.27      202.30     60.30 o 
  -7  15   9      301.64      348.21     67.70 o 
  -6  15   9        7.22        5.91     45.74 o 
  -5  15   9        5.62       25.28     23.36 o 
  -4  15   9       20.22       38.65     24.22 o 
  -3  15   9       37.50       35.10     20.66 o 
  -2  15   9      331.87      345.03     27.83 o 
  -1  15   9      487.03      497.37     41.03 o 
   0  15   9      776.85      788.47     30.65 o 
   1  15   9     2268.47     2052.63     58.14 o 
   2  15   9       93.06       85.58     15.69 o 
   3  15   9        0.00       14.69     11.42 o 
   4  15   9       29.63       48.81     14.98 o 
   5  15   9      147.64      153.27     20.79 o 
   6  15   9       53.26       79.07     23.24 o 
   7  15   9       89.61      107.27     19.63 o 
   8  15   9       53.92       52.08     14.41 o 
  -9  16   9       13.02       81.15     49.73 o 
  -8  16   9      133.57      237.79     64.45 o 
  -7  16   9       10.65       50.06     37.19 o 
  -6  16   9       51.40       59.75     43.76 o 
  -5  16   9       18.73       26.57     22.78 o 
  -4  16   9       35.35       23.23     23.28 o 
  -3  16   9        9.31       41.78     21.93 o 
  -2  16   9      167.07      130.31     20.68 o 
  -1  16   9      292.09      242.98     25.16 o 
   0  16   9       32.36       39.19     11.27 o 
   1  16   9      206.41      188.07     27.67 o 
   2  16   9      641.09      655.18     34.86 o 
   3  16   9        4.45       18.97     11.86 o 
   4  16   9      142.57      147.56     20.20 o 
   5  16   9        3.80        7.48     12.45 o 
   6  16   9      166.43      193.88     23.19 o 
   7  16   9       25.55       10.13     12.63 o 
  -7  17   9       64.13      164.45     48.28 o 
  -6  17   9       67.89      104.37     48.23 o 
  -5  17   9       28.52       74.13     26.12 o 
  -4  17   9       32.56       64.14     28.50 o 
  -3  17   9       23.23       34.58     22.13 o 
  -2  17   9       73.98       63.93     17.91 o 
  -1  17   9      532.90      518.00     59.12 o 
   0  17   9      112.59       90.46     14.65 o 
   1  17   9       46.83       21.03     11.45 o 
   2  17   9        0.04       10.34     11.01 o 
   3  17   9      153.53      120.84     18.70 o 
   4  17   9       27.22       38.21     14.31 o 
   5  17   9       65.58       67.05     19.80 o 
   6  17   9      309.38      372.90     31.37 o 
   7  17   9        2.55       13.03     15.46 o 
  -8  18   9      117.81      197.68     53.48 o 
  -7  18   9       28.89      123.38     45.34 o 
  -6  18   9       16.04       35.25     24.66 o 
  -5  18   9      441.78      425.69     49.20 o 
  -4  18   9       60.61       84.85     61.86 o 
  -3  18   9       13.32       24.32     21.17 o 
  -2  18   9        0.19       -3.26     18.22 o 
  -1  18   9       49.52       44.04     21.77 o 
   0  18   9      305.82      333.30     28.91 o 
   1  18   9       10.56       30.77     22.84 o 
   2  18   9      106.08      138.74     19.41 o 
   3  18   9      325.05      329.96     27.50 o 
   4  18   9       27.24       47.39     17.20 o 
   5  18   9       59.39       35.06     23.36 o 
   6  18   9      210.87      291.12     30.05 o 
   7  18   9       52.31       71.19     18.49 o 
  -7  19   9       50.11      143.85     40.79 o 
  -6  19   9      141.66      147.80    101.92 o 
  -5  19   9       34.41       50.17     26.11 o 
  -4  19   9       50.60       83.29     33.97 o 
  -3  19   9        8.62      -14.50     20.45 o 
  -2  19   9      213.20      211.37     51.11 o 
  -1  19   9      147.97      140.47     23.90 o 
   0  19   9       18.66       13.84     11.20 o 
   1  19   9       11.91        7.73     11.33 o 
   2  19   9      282.69      260.10     25.01 o 
   3  19   9       47.29       80.01     21.70 o 
   4  19   9        9.89       20.80     14.26 o 
   5  19   9      241.30      319.08     34.08 o 
   6  19   9       53.10       84.20     19.76 o 
  -7  20   9       42.69      159.47     41.72 o 
  -6  20   9       11.83      -30.98     30.98 o 
  -5  20   9       19.02       62.87     55.91 o 
  -4  20   9        1.73       27.40     26.47 o 
  -3  20   9        3.95       25.01     24.52 o 
  -2  20   9      105.24      116.94     28.47 o 
  -1  20   9       25.68        9.42     19.14 o 
   0  20   9       40.59       49.16     16.61 o 
   1  20   9        8.56       22.74     15.10 o 
   2  20   9      109.11       88.37     17.03 o 
   3  20   9        0.19       14.13     20.18 o 
   4  20   9        0.33        8.29     13.49 o 
   5  20   9        0.19        1.45     11.81 o 
   6  20   9        0.18       34.37     18.44 o 
  -6  21   9        0.89       -4.51     37.90 o 
  -5  21   9      159.36      213.26     84.64 o 
  -4  21   9      238.20      348.59     89.82 o 
  -3  21   9        0.67       59.47     31.03 o 
  -2  21   9        4.04       12.80     20.32 o 
  -1  21   9      418.14      471.04     35.84 o 
   0  21   9       70.01      110.27     21.07 o 
   1  21   9       80.43       87.49     15.84 o 
   2  21   9      139.95      125.60     22.33 o 
   3  21   9       49.68       77.54     21.71 o 
   4  21   9        3.20       13.26     13.60 o 
   5  21   9       87.85       81.33     21.48 o 
  -5  22   9        0.80        5.89     41.57 o 
  -4  22   9      259.94      292.99     40.27 o 
  -3  22   9      235.66      433.61     76.64 o 
  -2  22   9       87.17       93.01     40.61 o 
  -1  22   9        0.96       43.16     19.34 o 
   0  22   9      167.04      173.44     52.31 o 
   1  22   9        2.08        6.64     15.19 o 
   2  22   9        2.00       48.53     32.88 o 
   3  22   9       96.56      125.15     28.07 o 
   4  22   9        9.25        6.82     18.76 o 
  -5  23   9      182.46      203.17     60.11 o 
  -4  23   9        2.23       78.86     48.27 o 
  -3  23   9       20.73       21.12     44.40 o 
  -2  23   9        8.88       40.36     42.43 o 
  -1  23   9      116.68      152.55     45.18 o 
   0  23   9      202.16      189.51     34.96 o 
   1  23   9       12.25       20.42     15.24 o 
   2  23   9      126.77      145.30     22.01 o 
   3  23   9       23.51        7.68     24.64 o 
  -3  24   9      201.63      110.07     57.33 o 
  -2  24   9        0.76       -0.16     43.50 o 
  -1  24   9       17.99       16.22     23.85 o 
   0  24   9       12.15       60.77     29.77 o 
   1  24   9       69.18       44.79     27.40 o 
   2  24   9       30.39       39.88     17.14 o 
  -1  25   9       68.80       -9.89     39.82 o 
   0  25   9      108.12      150.61     75.63 o 
 -11   0  10        9.74       34.62     47.95 o 
 -10   0  10        6.59       17.90     45.52 o 
  -9   0  10        0.64       47.87     38.40 o 
  -8   0  10       22.93       81.00     42.79 o 
  -7   0  10       55.02       57.04     37.97 o 
  -6   0  10        7.55      112.98     36.70 o 
  -5   0  10     5524.33     4430.81    223.61 o 
  -4   0  10      867.96      864.16     70.09 o 
  -3   0  10       12.93       12.57      6.05 o 
  -2   0  10        3.16       -0.54      3.88 o 
  -1   0  10      213.88      266.05     18.60 o 
   0   0  10       55.22       79.78     14.10 o 
   1   0  10      370.64      345.27     15.41 o 
   2   0  10      289.57      289.36     20.16 o 
   3   0  10      178.25      180.44     17.47 o 
   4   0  10      125.33      130.01     16.90 o 
   5   0  10      385.67      372.56     38.71 o 
   6   0  10      279.43      270.08     26.25 o 
   7   0  10      424.19      402.60     33.74 o 
   8   0  10       59.23       96.19     21.11 o 
   9   0  10       74.17       66.76     18.71 o 
 -11   1  10      126.91      142.37     49.15 o 
 -10   1  10        2.89       53.00     32.90 o 
  -9   1  10       61.06       34.95     46.31 o 
  -8   1  10        9.76       49.99     27.71 o 
  -7   1  10       10.79       30.25     24.67 o 
  -6   1  10      242.73      224.14     34.99 o 
  -5   1  10       26.38       60.11     21.08 o 
  -4   1  10       78.69       85.90     20.05 o 
  -3   1  10     2053.26     2037.50     43.85 o 
  -2   1  10       66.90       83.03      6.57 o 
  -1   1  10        0.04        0.02      5.16 o 
   0   1  10      266.52      289.86     17.65 o 
   1   1  10       55.85       46.14      4.64 o 
   2   1  10     2660.12     2176.35     38.67 o 
   3   1  10      120.39       97.13      8.14 o 
   4   1  10      137.94      126.46      9.75 o 
   5   1  10      655.26      577.09     22.62 o 
   6   1  10       61.31       69.12     14.74 o 
   7   1  10       23.90       37.16     10.95 o 
   8   1  10       55.71       72.43     13.46 o 
   9   1  10      268.07      305.40     21.69 o 
 -11   2  10       97.00       60.07     38.64 o 
 -10   2  10        7.69       44.36     31.01 o 
  -9   2  10      154.19      156.37     38.17 o 
  -8   2  10        5.68        8.30     23.35 o 
  -7   2  10       51.18       75.05     26.67 o 
  -6   2  10      698.06      695.30     49.78 o 
  -5   2  10      457.81      366.21     38.70 o 
  -4   2  10      678.11      633.26     41.65 o 
  -3   2  10     1741.04     1808.66     33.31 o 
  -2   2  10      351.10      328.58     12.31 o 
  -1   2  10      199.47      189.19      9.55 o 
   0   2  10       48.64       69.59      5.89 o 
   1   2  10       16.96        7.05      4.46 o 
   2   2  10      615.52      521.12     14.42 o 
   3   2  10        5.45       13.67      5.48 o 
   4   2  10      162.88      163.38     12.29 o 
   5   2  10      345.05      329.90     17.27 o 
   6   2  10      113.35      129.46     13.13 o 
   7   2  10       19.88        7.44      8.70 o 
   8   2  10        0.69        4.50      9.14 o 
   9   2  10       39.88       60.04     12.90 o 
 -11   3  10      119.74      157.57     42.82 o 
 -10   3  10      218.10      182.56     43.23 o 
  -9   3  10       80.07       99.18     33.56 o 
  -8   3  10      231.95      259.89     42.88 o 
  -7   3  10      338.71      334.73     44.56 o 
  -6   3  10      140.63      168.90     29.77 o 
  -5   3  10      312.49      283.58     49.62 o 
  -4   3  10      611.51      586.92     29.41 o 
  -3   3  10      345.73      321.08     14.52 o 
  -2   3  10      502.44      507.71     15.51 o 
  -1   3  10      115.79      129.75      8.57 o 
   0   3  10      128.51      134.66      7.89 o 
   1   3  10      576.79      567.80     16.50 o 
   2   3  10      163.67      181.83      9.02 o 
   3   3  10     1362.39     1254.85     27.29 o 
   4   3  10      880.41      815.00     23.35 o 
   5   3  10      580.88      501.66     19.77 o 
   6   3  10      130.39      127.24     12.86 o 
   7   3  10       47.67       55.42     10.82 o 
   8   3  10       23.25       19.25     10.15 o 
   9   3  10        7.13       15.20      9.93 o 
 -11   4  10       82.93       86.00     33.90 o 
 -10   4  10      420.67      410.61     54.09 o 
  -9   4  10      671.45      562.12    129.35 o 
  -8   4  10        2.28       65.90     28.98 o 
  -7   4  10        4.20       33.10     23.09 o 
  -6   4  10      338.14      374.57     46.57 o 
  -5   4  10       31.82       33.94     17.47 o 
  -4   4  10      495.78      472.05     27.63 o 
  -3   4  10        2.75        0.31      6.38 o 
  -2   4  10      606.86      561.14     14.92 o 
  -1   4  10      747.61      632.49     21.63 o 
   0   4  10      217.57      211.34     10.23 o 
   1   4  10      521.72      450.01     15.09 o 
   2   4  10     2788.12     2490.38     44.90 o 
   3   4  10      892.89      869.12     24.50 o 
   4   4  10        1.36        4.41      8.87 o 
   5   4  10       81.91      132.86     12.23 o 
   6   4  10       78.82      114.38     12.62 o 
   7   4  10       88.30       86.98     12.77 o 
   8   4  10      155.74      192.39     17.73 o 
   9   4  10        0.51        2.75     10.07 o 
 -11   5  10      242.38      210.10     45.01 o 
 -10   5  10       34.86       90.11     34.89 o 
  -9   5  10      159.95      229.57     43.41 o 
  -8   5  10      176.02      261.80     71.91 o 
  -7   5  10        8.33       37.67     22.50 o 
  -6   5  10      159.89      114.31     26.21 o 
  -5   5  10        0.91       16.50     15.45 o 
  -4   5  10       32.15       16.25     10.78 o 
  -3   5  10       12.36       19.91      9.90 o 
  -2   5  10       42.12       48.30      6.58 o 
  -1   5  10     3300.68     3027.78     51.61 o 
   0   5  10      172.05      157.67      9.39 o 
   1   5  10      331.33      353.07     18.70 o 
   2   5  10      899.45      806.82     21.15 o 
   3   5  10     2438.43     2232.69     43.05 o 
   4   5  10       11.40        2.94      5.04 o 
   5   5  10     1773.35     1599.88     38.65 o 
   6   5  10      225.11      256.13     17.97 o 
   7   5  10       63.35       41.35     10.76 o 
   8   5  10      161.08      142.67     19.59 o 
   9   5  10       53.50       46.12     12.48 o 
 -10   6  10      384.22      334.45     46.58 o 
  -9   6  10       17.69       63.07     45.54 o 
  -8   6  10        2.46       46.86     24.96 o 
  -7   6  10        1.58       17.89     19.03 o 
  -6   6  10        2.94        1.17     17.01 o 
  -5   6  10        0.27        4.19     14.52 o 
  -4   6  10       55.04       42.35     12.42 o 
  -3   6  10      161.02      135.90     15.90 o 
  -2   6  10        7.59        2.50      5.43 o 
  -1   6  10     1254.34     1207.09     34.17 o 
   0   6  10     1051.43      924.49     26.87 o 
   1   6  10     1382.74     1231.09     27.91 o 
   2   6  10       28.05       11.87      4.89 o 
   3   6  10     2392.19     2143.58     44.30 o 
   4   6  10      123.19      122.91     13.49 o 
   5   6  10      208.40      185.46     15.93 o 
   6   6  10      434.78      434.96     20.58 o 
   7   6  10        0.84       -5.41     11.92 o 
   8   6  10        0.13        8.81      9.17 o 
   9   6  10      153.80      162.07     17.26 o 
 -10   7  10       38.02       96.58     83.45 o 
  -9   7  10       94.31      231.20     41.50 o 
  -8   7  10      107.93      132.73     32.46 o 
  -7   7  10      227.70      277.71     38.63 o 
  -6   7  10        0.99       24.66     19.08 o 
  -5   7  10        1.69        4.83     14.65 o 
  -4   7  10      114.41       98.27     15.93 o 
  -3   7  10       30.90       45.08     11.53 o 
  -2   7  10      525.90      507.78     16.96 o 
  -1   7  10      147.79      167.59     10.07 o 
   0   7  10     3755.68     3396.18     70.49 o 
   1   7  10      510.63      485.38     15.84 o 
   2   7  10      105.96      108.40      9.47 o 
   3   7  10     1102.80     1017.06     29.26 o 
   4   7  10       18.39       12.96      7.35 o 
   5   7  10        1.36       -6.37      6.37 o 
   6   7  10      167.56      155.47     14.44 o 
   7   7  10       14.35        9.55      9.51 o 
   8   7  10        0.73       -5.24     10.82 o 
   9   7  10        0.01       -6.95     11.58 o 
 -10   8  10      145.73      523.06     87.39 o 
  -9   8  10       30.81       75.21     50.91 o 
  -8   8  10      217.83      241.84     64.68 o 
  -7   8  10     1478.07     1358.06     74.33 o 
  -6   8  10       91.73      121.96     28.06 o 
  -5   8  10     1621.13     1381.57     68.83 o 
  -4   8  10        0.31       27.82     12.35 o 
  -3   8  10      528.66      524.35     27.97 o 
  -2   8  10      223.60      204.98     12.99 o 
  -1   8  10      261.66      261.38     13.17 o 
   0   8  10     1168.44     1125.67     25.25 o 
   1   8  10     1197.65     1082.90     25.59 o 
   2   8  10        6.70       19.27      6.93 o 
   3   8  10       58.06       67.37     10.81 o 
   4   8  10      533.99      488.55     23.97 o 
   5   8  10       19.79       36.69     10.77 o 
   6   8  10       37.96       22.03     12.68 o 
   7   8  10       23.85       15.14     11.38 o 
   8   8  10       16.38       35.69     11.52 o 
   9   8  10        8.72        8.61     17.98 o 
 -10   9  10       32.70      177.35     75.85 o 
  -9   9  10        1.44      101.21     59.36 o 
  -8   9  10       21.07       85.06     51.36 o 
  -7   9  10      344.68      320.16     68.46 o 
  -6   9  10     1133.96      960.04     88.59 o 
  -5   9  10      266.86      313.81     35.74 o 
  -4   9  10       24.54        7.78     15.54 o 
  -3   9  10      857.81      701.40     71.33 o 
  -2   9  10      799.25      739.08     36.00 o 
  -1   9  10       26.25       38.22     14.74 o 
   0   9  10       10.99       -0.12      4.31 o 
   1   9  10      379.88      313.66     24.69 o 
   2   9  10      560.10      542.28     21.31 o 
   3   9  10        8.89       17.22     10.91 o 
   4   9  10        1.64       -8.00     11.42 o 
   5   9  10      146.93      166.17     16.14 o 
   6   9  10       19.54       11.99      9.12 o 
   7   9  10       13.00        6.69      8.45 o 
   8   9  10       92.12       82.19     17.58 o 
   9   9  10       70.80       58.12     13.43 o 
 -10  10  10        6.81      212.62     76.13 o 
  -9  10  10      363.01      613.84    105.62 o 
  -8  10  10      185.03      296.59     67.24 o 
  -5  10  10       21.00       42.99     28.21 o 
  -4  10  10       25.94       50.47     22.94 o 
  -3  10  10      124.58      127.57     22.21 o 
  -2  10  10       57.51       71.29     14.28 o 
  -1  10  10      122.64      112.23     17.11 o 
   0  10  10      290.14      254.87     14.62 o 
   1  10  10      100.34      110.89     11.11 o 
   2  10  10      495.26      504.02     25.80 o 
   3  10  10      223.06      203.18     19.16 o 
   4  10  10      112.03      129.70     14.96 o 
   5  10  10      555.58      609.50     29.04 o 
   6  10  10      371.68      371.63     22.67 o 
   7  10  10        9.04       20.69     15.30 o 
   8  10  10        2.22       19.54     11.74 o 
  -8  11  10      312.01      452.86     81.32 o 
  -7  11  10       14.89       53.73     40.89 o 
  -6  11  10      117.05      115.68     45.02 o 
  -5  11  10        1.49        4.80     26.07 o 
  -4  11  10     1660.03     1391.32     59.12 o 
  -3  11  10      903.48      846.13     52.65 o 
  -2  11  10       24.25       30.10     13.37 o 
  -1  11  10      583.79      550.47     30.02 o 
   0  11  10        0.19       -3.69      7.80 o 
   1  11  10      166.60      129.12     14.56 o 
   2  11  10      417.68      410.48     24.13 o 
   3  11  10        1.78        7.74     10.10 o 
   4  11  10        7.54        2.68     10.86 o 
   5  11  10      314.28      353.17     27.36 o 
   6  11  10        0.06       -7.96     10.66 o 
   7  11  10       31.62       42.21     12.04 o 
   8  11  10       36.72       40.24     12.58 o 
  -9  12  10        0.23      199.46     63.20 o 
  -8  12  10      258.67      376.88     73.10 o 
  -7  12  10      156.04      238.24     61.74 o 
  -6  12  10      638.79      699.16     98.41 o 
  -5  12  10      282.32      297.57     38.97 o 
  -4  12  10      227.68      183.21     28.12 o 
  -3  12  10      160.68      184.30     27.48 o 
  -2  12  10      411.63      437.66     29.59 o 
  -1  12  10      263.97      268.91     24.58 o 
   0  12  10      165.32      145.72     18.18 o 
   1  12  10      210.16      174.74     17.31 o 
   2  12  10        0.03       -3.11     10.55 o 
   3  12  10       25.98       36.54     22.07 o 
   4  12  10        0.54        3.25     10.49 o 
   5  12  10      273.69      283.39     24.97 o 
   6  12  10        0.13       11.69     11.58 o 
   7  12  10      326.77      359.54     25.53 o 
   8  12  10       54.98       56.44     14.85 o 
  -9  13  10       43.11      189.25     66.70 o 
  -8  13  10      388.41      394.32     84.61 o 
  -7  13  10      251.34      275.29     65.96 o 
  -6  13  10      477.07      603.71     92.54 o 
  -5  13  10      529.18      487.66     48.17 o 
  -4  13  10      205.80      202.62     34.60 o 
  -3  13  10      374.30      390.60     37.64 o 
  -2  13  10      242.08      239.97     23.90 o 
  -1  13  10        3.34       -3.88     12.51 o 
   0  13  10       80.11      111.06     14.89 o 
   1  13  10       10.81       31.24     10.06 o 
   2  13  10        8.05       22.91      9.12 o 
   3  13  10       12.35        9.11     10.92 o 
   4  13  10       53.37       46.38     19.86 o 
   5  13  10        0.94        0.19      9.67 o 
   6  13  10       11.14       22.96     12.56 o 
   7  13  10        7.03       23.91     13.75 o 
   8  13  10       56.66       53.32     14.39 o 
  -9  14  10       40.40      122.47     56.56 o 
  -8  14  10        0.40      108.34     52.60 o 
  -7  14  10        0.06       52.65     40.72 o 
  -6  14  10        1.99       97.38     36.86 o 
  -5  14  10        0.08       23.30     22.16 o 
  -4  14  10      305.97      330.56     44.88 o 
  -3  14  10      296.81      324.72     35.49 o 
  -2  14  10       88.55       83.33     18.06 o 
  -1  14  10       16.41        9.52     13.87 o 
   0  14  10       42.75       23.66     15.25 o 
   1  14  10       11.70       21.76     10.33 o 
   2  14  10        6.52       13.17     19.27 o 
   3  14  10       14.61       15.61     11.98 o 
   4  14  10       40.68       44.44     13.73 o 
   5  14  10        4.82       -6.87      8.00 o 
   6  14  10        8.24        9.87     12.31 o 
   7  14  10      340.84      401.01     27.25 o 
  -9  15  10        8.46      112.56     48.06 o 
  -8  15  10       26.12       92.77     49.01 o 
  -7  15  10       87.61       89.65     45.27 o 
  -6  15  10       24.60       42.90     37.09 o 
  -5  15  10       25.31       13.81     51.22 o 
  -4  15  10      261.03      262.13     62.12 o 
  -3  15  10       86.43       42.40     22.59 o 
  -2  15  10      454.29      463.32     42.30 o 
  -1  15  10       21.61       15.48     14.97 o 
   0  15  10       66.06      102.61     19.45 o 
   1  15  10      156.13      152.08     17.55 o 
   2  15  10       18.57       -1.93     14.16 o 
   3  15  10       27.96       41.46     12.85 o 
   4  15  10      147.79      169.96     21.26 o 
   5  15  10       25.33        7.37      9.72 o 
   6  15  10        0.35       17.59     14.88 o 
   7  15  10       93.20      116.61     25.70 o 
  -7  16  10      242.59      290.77     64.03 o 
  -6  16  10      149.08      185.23     58.62 o 
  -5  16  10        2.10       53.68     24.94 o 
  -4  16  10      289.08      260.76     40.14 o 
  -3  16  10       18.10        5.38     22.93 o 
  -2  16  10        0.44      -22.46     22.46 o 
  -1  16  10      140.65      113.52     20.69 o 
   0  16  10      170.75      175.06     18.75 o 
   1  16  10        0.55       -8.58      8.58 o 
   2  16  10       63.32       48.89     23.75 o 
   3  16  10      199.01      174.70     23.78 o 
   4  16  10      216.57      258.91     25.70 o 
   5  16  10        0.40        3.62     11.21 o 
   6  16  10       67.64       53.35     17.50 o 
   7  16  10       51.37       60.53     28.36 o 
  -8  17  10       34.87      201.46     53.69 o 
  -7  17  10       21.61      164.16     48.44 o 
  -6  17  10      123.26      146.11     33.25 o 
  -5  17  10       12.85       14.97     58.47 o 
  -4  17  10       87.59       82.69     29.39 o 
  -3  17  10        4.45        0.95     20.80 o 
  -2  17  10      149.95      163.65     29.38 o 
  -1  17  10      540.87      496.64     35.38 o 
   0  17  10       32.54       36.71     17.47 o 
   1  17  10      198.79      183.95     20.25 o 
   2  17  10       18.14       22.34     11.75 o 
   3  17  10      110.42       90.82     17.49 o 
   4  17  10       36.61       27.27     13.70 o 
   5  17  10        1.70      -10.59     12.08 o 
   6  17  10        8.35       19.20     15.32 o 
  -7  18  10       48.14      155.87     47.11 o 
  -6  18  10       13.30       84.72     53.90 o 
  -5  18  10      109.96       65.57     47.55 o 
  -4  18  10       60.02       76.45     29.42 o 
  -3  18  10       63.79       41.57     24.37 o 
  -2  18  10        4.48        6.60     21.03 o 
  -1  18  10        7.15        3.03     15.56 o 
   0  18  10      543.28      603.09     52.38 o 
   1  18  10      104.21      150.80     17.92 o 
   2  18  10      102.16      110.98     18.27 o 
   3  18  10        0.46       10.78     23.14 o 
   4  18  10      115.13      137.41     30.43 o 
   5  18  10       39.88       68.05     17.98 o 
   6  18  10       62.70       60.11     17.09 o 
  -7  19  10      131.59      281.69     54.20 o 
  -6  19  10        1.93       54.71     55.92 o 
  -5  19  10       32.30       86.81     29.44 o 
  -4  19  10      438.47      546.63     57.41 o 
  -3  19  10      211.04      231.70     34.66 o 
  -2  19  10       56.66       13.95     22.98 o 
  -1  19  10      103.60      139.29     25.97 o 
   0  19  10       59.01       78.82     19.44 o 
   1  19  10      105.34       95.40     20.21 o 
   2  19  10      177.86      162.88     20.92 o 
   3  19  10       55.53       62.44     18.06 o 
   4  19  10       15.18       41.71     16.06 o 
   5  19  10       95.87      120.29     20.68 o 
  -5  20  10       88.64      107.85     78.53 o 
  -4  20  10      182.19      198.55     44.14 o 
  -3  20  10        0.29       25.34     24.14 o 
  -2  20  10      121.39      120.01     37.91 o 
  -1  20  10        0.05       11.48     17.02 o 
   0  20  10      313.15      349.08     32.18 o 
   1  20  10      156.37      147.41     22.62 o 
   2  20  10        1.38        0.92     12.42 o 
   3  20  10      348.39      387.93     31.59 o 
   4  20  10        1.99       17.50     15.11 o 
   5  20  10      322.22      406.34     33.46 o 
  -6  21  10      330.86      527.66    148.61 o 
  -5  21  10       87.04      172.16     97.00 o 
  -4  21  10       94.29      211.06     83.12 o 
  -3  21  10      134.76      197.56     76.28 o 
  -2  21  10      339.79      422.94     62.30 o 
  -1  21  10       35.40       23.83     18.12 o 
   0  21  10       25.99       54.76     19.70 o 
   1  21  10        9.33       23.90     13.67 o 
   2  21  10      197.59      203.00     24.03 o 
   3  21  10      106.60      173.82     22.53 o 
   4  21  10       57.62      104.21     22.73 o 
  -5  22  10        2.29       -4.48     43.26 o 
  -4  22  10      104.79      334.43    187.13 o 
  -3  22  10      298.86      460.51    138.83 o 
  -2  22  10       11.18       12.13     29.11 o 
  -1  22  10       37.94       62.11     32.94 o 
   0  22  10      322.14      339.05     45.79 o 
   1  22  10       28.86       20.14     18.59 o 
   2  22  10       79.07      114.33     34.71 o 
   3  22  10      181.24      226.96     34.86 o 
  -4  23  10       13.82       -1.60     38.32 o 
  -2  23  10        9.51       45.33     46.78 o 
  -1  23  10        0.06      -12.74     58.26 o 
   0  23  10      170.62      177.94     53.91 o 
   1  23  10        3.22       37.89     25.87 o 
   2  23  10      255.42      251.60     34.13 o 
  -2  24  10      354.74      348.02     72.52 o 
  -1  24  10      354.18      494.05     81.51 o 
   0  24  10       28.40       28.87     24.53 o 
 -10   1  11       31.36       13.18     55.71 o 
  -9   1  11        4.45       36.08     31.02 o 
  -8   1  11       63.83       58.07     27.17 o 
  -7   1  11       86.81       54.93     28.75 o 
  -6   1  11     1246.80      919.77     58.39 o 
  -5   1  11        7.78        4.14     18.39 o 
  -4   1  11      704.58      560.30     70.84 o 
  -3   1  11       11.85        9.56      5.33 o 
  -2   1  11       96.89       94.60      8.50 o 
  -1   1  11      204.14      224.61     13.07 o 
   0   1  11      163.45      160.90     14.99 o 
   1   1  11     1155.20     1045.30     20.44 o 
   2   1  11       45.17       39.55      5.00 o 
   3   1  11       21.19       27.67      5.38 o 
   4   1  11      113.18       93.07     10.67 o 
   5   1  11       28.21       16.35      8.84 o 
   6   1  11       33.56       39.03      9.12 o 
   7   1  11       40.96       43.21     10.37 o 
   8   1  11       48.18       59.65     12.29 o 
   9   1  11        3.19       13.23      9.63 o 
 -10   2  11        2.46       45.94     32.21 o 
  -9   2  11        1.62       16.86     28.96 o 
  -8   2  11      150.60      172.18     36.73 o 
  -7   2  11      381.55      379.88     91.37 o 
  -6   2  11        0.42       26.67     22.75 o 
  -5   2  11       76.57       91.43     23.97 o 
  -4   2  11      105.62      106.49     22.60 o 
  -3   2  11        4.67       -2.57      4.55 o 
  -2   2  11      191.68      177.70      9.60 o 
  -1   2  11        8.28       10.13      7.56 o 
   0   2  11      191.34      158.09     10.39 o 
   1   2  11       96.32      102.22      8.06 o 
   2   2  11       18.20       19.95      4.12 o 
   3   2  11      673.31      565.97     18.34 o 
   4   2  11      158.03      165.94     13.10 o 
   5   2  11       29.23       23.46      7.53 o 
   6   2  11       23.81       26.44      8.54 o 
   7   2  11       18.88       30.17      9.86 o 
   8   2  11        3.79       14.02      9.84 o 
   9   2  11       40.52       50.36     12.67 o 
 -10   3  11        0.56       17.33     29.66 o 
  -9   3  11      228.89      237.80     43.83 o 
  -8   3  11       53.99       79.96     29.87 o 
  -7   3  11       22.87       35.81     32.30 o 
  -6   3  11       10.09       50.20     31.99 o 
  -5   3  11      393.79      324.39     37.96 o 
  -4   3  11       44.86       38.03     19.17 o 
  -3   3  11      662.00      567.77     25.23 o 
  -2   3  11        9.05        7.96      4.91 o 
  -1   3  11      765.94      677.12     18.37 o 
   0   3  11        0.57       -1.53      3.51 o 
   1   3  11      889.92      760.20     19.98 o 
   2   3  11      276.10      219.05     10.04 o 
   3   3  11       31.11       34.69      6.95 o 
   4   3  11      227.41      213.12     14.71 o 
   5   3  11       60.43       38.99      7.58 o 
   6   3  11       14.85       11.28      7.80 o 
   7   3  11       66.26       56.25     10.83 o 
   8   3  11      396.85      434.15     24.71 o 
   9   3  11      134.91      156.49     17.42 o 
 -10   4  11        1.55      122.69     73.78 o 
  -9   4  11       96.77      106.75     35.17 o 
  -8   4  11        0.34       46.37     26.03 o 
  -7   4  11       18.90        1.79     34.29 o 
  -6   4  11      492.39      506.47     48.05 o 
  -5   4  11       70.51       74.11     21.36 o 
  -4   4  11      118.38      102.03     19.84 o 
  -3   4  11      249.69      248.15     21.18 o 
  -2   4  11       67.80       64.51      7.86 o 
  -1   4  11      724.11      698.68     18.93 o 
   0   4  11       28.73       31.04      5.32 o 
   1   4  11      242.54      257.53     12.05 o 
   2   4  11      163.31      166.33     10.00 o 
   3   4  11      697.68      543.72     18.35 o 
   4   4  11        1.92       -1.00      6.15 o 
   5   4  11        7.24       13.38      6.16 o 
   6   4  11      254.75      241.52     16.48 o 
   7   4  11       40.04       67.90     11.35 o 
   8   4  11       14.37       32.58     11.00 o 
   9   4  11      100.54      115.81     15.71 o 
 -10   5  11      414.32      369.88     55.92 o 
  -9   5  11       68.31       84.55     84.60 o 
  -8   5  11       23.33       60.53     27.41 o 
  -7   5  11      320.58      336.98     42.68 o 
  -6   5  11      365.53      333.99     50.25 o 
  -5   5  11      399.16      341.12     38.36 o 
  -4   5  11       54.94       48.90     12.51 o 
  -3   5  11      108.14      111.83     15.54 o 
  -2   5  11     1223.23     1100.02     27.45 o 
  -1   5  11       30.80       29.68      6.30 o 
   0   5  11      960.97      909.41     25.78 o 
   1   5  11       26.92       17.08      8.33 o 
   2   5  11      209.78      173.35     11.74 o 
   3   5  11       23.13       15.29      5.78 o 
   4   5  11        0.41       -1.12      5.98 o 
   5   5  11      830.07      738.56     25.68 o 
   6   5  11        0.08        3.17     11.58 o 
   7   5  11      168.82      168.93     15.80 o 
   8   5  11      227.91      230.54     18.52 o 
   9   5  11      229.27      269.15     21.77 o 
 -10   6  11       60.49      109.81     43.48 o 
  -9   6  11      175.28      219.01     97.29 o 
  -8   6  11        6.89       11.49     21.15 o 
  -7   6  11      913.37      875.93     57.92 o 
  -6   6  11      220.65      205.78     31.59 o 
  -5   6  11      116.17      102.25     23.35 o 
  -4   6  11      210.16      244.77     22.19 o 
  -3   6  11      107.28      122.92     16.09 o 
  -2   6  11       16.69       17.21      5.98 o 
  -1   6  11        0.09       10.19      6.20 o 
   0   6  11     1323.32     1231.39     31.27 o 
   1   6  11      216.04      204.81     13.14 o 
   2   6  11       80.86       97.84     10.54 o 
   3   6  11      184.22      172.99     20.03 o 
   4   6  11      242.31      217.78     16.77 o 
   5   6  11       34.70       23.68      8.42 o 
   6   6  11      187.18      212.49     16.76 o 
   7   6  11      106.50      117.80     13.86 o 
   8   6  11      179.36      205.05     18.04 o 
   9   6  11        7.39        4.74     10.27 o 
 -10   7  11      227.78      558.10     99.62 o 
  -9   7  11       67.94      193.67     61.81 o 
  -8   7  11      119.91      222.36     41.71 o 
  -7   7  11        0.00       68.71     28.08 o 
  -6   7  11      497.54      514.62     46.20 o 
  -5   7  11      379.00      372.26     38.55 o 
  -4   7  11       22.56       34.65     12.52 o 
  -3   7  11       27.62       25.95      9.64 o 
  -2   7  11      261.28      261.93     17.56 o 
  -1   7  11      332.02      298.92     13.56 o 
   0   7  11      363.42      318.97     15.55 o 
   1   7  11      416.81      412.47     18.96 o 
   2   7  11        0.01       -6.08      6.08 o 
   3   7  11        0.78       -0.10      7.21 o 
   4   7  11      134.53      115.30     13.43 o 
   5   7  11        2.07       -0.09      7.13 o 
   6   7  11       20.09        8.79      8.02 o 
   7   7  11       34.63       36.27     12.29 o 
   8   7  11       78.01      100.01     13.74 o 
  -9   8  11       96.28      317.09     68.25 o 
  -8   8  11      413.27      563.05     70.81 o 
  -7   8  11        0.36       70.84     36.41 o 
  -6   8  11      116.63      125.17     45.87 o 
  -5   8  11      158.62      129.39     42.14 o 
  -4   8  11       57.60       39.57     17.17 o 
  -3   8  11      456.15      509.30     34.62 o 
  -2   8  11     1188.53     1015.87     38.89 o 
  -1   8  11      250.27      204.65     20.53 o 
   0   8  11       43.31       40.35      8.56 o 
   1   8  11       18.54       14.33      7.03 o 
   2   8  11       57.50       70.19     10.93 o 
   3   8  11      106.07      106.61     12.34 o 
   4   8  11       57.76       36.75     12.16 o 
   5   8  11       42.21       24.79      8.96 o 
   6   8  11      109.13      110.90     12.87 o 
   7   8  11       30.27       25.49      9.77 o 
   8   8  11       41.48       46.26     12.04 o 
 -10   9  11       18.40      297.89     55.61 o 
  -9   9  11        0.43       15.44     46.44 o 
  -8   9  11       42.60      142.11     44.79 o 
  -7   9  11      411.76      477.45     80.71 o 
  -6   9  11      336.59      306.23     66.67 o 
  -5   9  11       35.06       33.94     33.74 o 
  -4   9  11     1253.09     1106.68     64.11 o 
  -3   9  11      112.25      125.08     22.37 o 
  -2   9  11      497.08      425.01     27.67 o 
  -1   9  11      410.83      424.87     28.88 o 
   0   9  11       10.14       -7.42     13.08 o 
   1   9  11      388.37      331.12     19.52 o 
   2   9  11      299.91      307.53     18.67 o 
   3   9  11       97.21      115.58     13.67 o 
   4   9  11       35.70        2.89     11.57 o 
   5   9  11       16.25       19.29     15.58 o 
   6   9  11        2.39       16.18      9.01 o 
   7   9  11       77.70      103.62     14.47 o 
   8   9  11       29.99       33.42     11.63 o 
  -9  10  11      111.46      311.74     76.00 o 
  -8  10  11       66.75      150.05     58.52 o 
  -7  10  11      116.44      281.24     66.34 o 
  -6  10  11       66.34      112.74     45.71 o 
  -5  10  11      232.99      343.96     65.90 o 
  -4  10  11      109.57       86.24     21.92 o 
  -3  10  11        3.32       17.68     12.57 o 
  -2  10  11      688.18      582.23     61.13 o 
  -1  10  11       11.76        3.14     13.47 o 
   0  10  11      273.98      275.73     42.80 o 
   1  10  11        5.12        9.55     12.74 o 
   2  10  11      513.92      532.97     33.54 o 
   3  10  11      165.60      194.68     20.36 o 
   4  10  11       46.17       45.89     12.13 o 
   5  10  11      217.40      274.24     24.73 o 
   6  10  11      191.29      209.85     17.78 o 
   7  10  11      119.23      107.08     14.42 o 
   8  10  11       29.34       29.50     12.19 o 
  -9  11  11       75.81      254.16     72.76 o 
  -8  11  11      666.97      661.86     59.34 o 
  -5  11  11      789.66      838.57     73.14 o 
  -4  11  11      643.02      607.51     53.48 o 
  -3  11  11       43.43       43.66     31.56 o 
  -2  11  11      426.92      388.01     36.47 o 
  -1  11  11        0.67        1.63     12.63 o 
   0  11  11      575.09      524.93     35.68 o 
   1  11  11      594.53      546.33     32.57 o 
   2  11  11       67.41       57.93     15.51 o 
   3  11  11        7.54       23.85     10.49 o 
   4  11  11       60.77       51.46     10.83 o 
   5  11  11       49.39       38.23     13.12 o 
   6  11  11        0.04       10.00      9.31 o 
   7  11  11       35.84       40.13     11.34 o 
   8  11  11      137.66      127.40     17.83 o 
  -9  12  11      908.49     1260.02    105.35 o 
  -8  12  11       52.51      106.22     57.15 o 
  -7  12  11      552.88      579.40     93.89 o 
  -6  12  11      372.93      470.93     82.09 o 
  -5  12  11      115.28      102.26     26.62 o 
  -4  12  11       19.74       10.64     18.44 o 
  -3  12  11      318.04      290.42     45.31 o 
  -2  12  11       24.04       20.11     18.15 o 
  -1  12  11      129.47      128.14     19.59 o 
   0  12  11     1400.68     1188.24     52.04 o 
   1  12  11      183.17      188.56     17.65 o 
   2  12  11       25.16        6.98     12.19 o 
   3  12  11        1.52      -11.12     11.50 o 
   4  12  11      259.10      255.10     26.20 o 
   5  12  11       16.04       15.87      9.40 o 
   6  12  11      597.65      606.99     34.70 o 
   7  12  11       41.78       57.68     13.42 o 
  -9  13  11       20.86      227.66     66.12 o 
  -8  13  11       28.90      148.71     56.56 o 
  -7  13  11      325.84      484.65     85.93 o 
  -6  13  11      169.28      200.78     57.06 o 
  -5  13  11       52.81       15.21     24.12 o 
  -4  13  11       92.86      109.64     26.13 o 
  -3  13  11       49.10       71.87     22.08 o 
  -2  13  11        6.25       -0.04     18.50 o 
  -1  13  11      189.11      176.31     22.29 o 
   0  13  11      645.75      654.14     36.32 o 
   1  13  11      236.42      211.85     28.20 o 
   2  13  11       34.68       15.88     10.09 o 
   3  13  11      105.66      109.11     16.27 o 
   4  13  11       58.72       72.58     18.19 o 
   5  13  11       30.74       19.62     12.66 o 
   6  13  11      156.21      158.00     25.70 o 
   7  13  11       59.27       66.23     14.16 o 
  -8  14  11      480.73      640.27    104.77 o 
  -7  14  11       71.71      142.39     52.99 o 
  -6  14  11       54.79      122.31     50.70 o 
  -5  14  11      224.13      315.09     42.40 o 
  -4  14  11        1.17       22.07     20.54 o 
  -3  14  11      271.50      267.94     34.84 o 
  -2  14  11       92.94       96.80     26.09 o 
  -1  14  11        1.00        3.56     14.79 o 
   0  14  11      173.94      172.44     23.10 o 
   1  14  11       63.21       48.28     12.27 o 
   2  14  11       13.53       14.60     11.42 o 
   3  14  11      224.77      230.50     23.01 o 
   4  14  11       66.63       89.51     18.51 o 
   5  14  11       39.90       52.51     15.05 o 
   6  14  11       44.39       39.76     15.69 o 
   7  14  11        9.17       25.79     11.05 o 
  -8  15  11      938.79     1010.71    104.24 o 
  -7  15  11        8.82       67.30     39.21 o 
  -6  15  11       61.04      108.47     47.53 o 
  -5  15  11       61.48       75.16     27.51 o 
  -4  15  11      113.05      165.34     34.41 o 
  -3  15  11       61.60       52.86     23.22 o 
  -2  15  11       18.94       26.71     34.46 o 
  -1  15  11       90.13       78.65     24.79 o 
   0  15  11      135.01      128.57     21.08 o 
   1  15  11       97.79       87.90     18.39 o 
   2  15  11        6.39       15.67     11.35 o 
   3  15  11      208.98      229.68     23.35 o 
   4  15  11        1.29        2.23     16.23 o 
   5  15  11        6.73       19.56     14.13 o 
   6  15  11      205.90      257.70     26.79 o 
   7  15  11        0.09       16.51     15.93 o 
  -8  16  11      154.94      295.17     56.31 o 
  -7  16  11        0.50       93.03     36.22 o 
  -6  16  11        0.38       94.54     42.80 o 
  -5  16  11      129.50      117.31     77.25 o 
  -4  16  11       12.74       34.68     26.22 o 
  -3  16  11       89.54      124.12     28.19 o 
  -2  16  11      182.23      166.74     32.08 o 
  -1  16  11       66.35        8.82     22.16 o 
   0  16  11      101.45       91.26     20.49 o 
   1  16  11        0.00       10.60     10.43 o 
   2  16  11       52.15       70.80     16.86 o 
   3  16  11       52.95       68.16     15.04 o 
   4  16  11       82.47      111.31     18.67 o 
   5  16  11        3.60       -6.48     12.95 o 
   6  16  11       56.38       77.76     19.02 o 
  -7  17  11      101.91      222.16     56.68 o 
  -6  17  11      148.18      259.29     61.34 o 
  -5  17  11      162.85      203.45     83.68 o 
  -4  17  11        5.88       -9.49     25.72 o 
  -3  17  11       26.60       74.30     25.61 o 
  -2  17  11      115.79      153.50     31.51 o 
  -1  17  11       22.80       43.88     17.74 o 
   0  17  11      122.30      116.57     22.16 o 
   1  17  11      181.10      165.19     19.81 o 
   2  17  11       16.32       17.38     12.09 o 
   3  17  11       62.04       43.34     15.61 o 
   4  17  11        2.68       -0.10     12.41 o 
   5  17  11      267.92      341.51     30.90 o 
   6  17  11      134.49      152.47     22.65 o 
  -5  18  11       46.43       82.25     62.33 o 
  -4  18  11       20.85       71.01     29.48 o 
  -3  18  11        4.31        8.17     26.03 o 
  -2  18  11        8.04       -4.18     21.50 o 
  -1  18  11       59.55       75.60     21.56 o 
   0  18  11      229.73      226.81     47.58 o 
   1  18  11      807.59      840.81     45.82 o 
   2  18  11      125.45      143.50     22.97 o 
   3  18  11       13.00       27.55     13.98 o 
   4  18  11        0.03       -1.10     15.12 o 
   5  18  11      320.24      387.09     33.12 o 
  -6  19  11       28.64      143.42     39.65 o 
  -5  19  11       40.05      114.66     38.03 o 
  -4  19  11       71.54      120.13     33.28 o 
  -3  19  11        8.64       -1.00     30.12 o 
  -2  19  11        6.99       94.04     50.84 o 
  -1  19  11      190.73      244.73     41.06 o 
   0  19  11      115.07      135.67     24.59 o 
   1  19  11        0.04       20.74     10.83 o 
   2  19  11       95.30      158.98     21.02 o 
   3  19  11       71.28       73.95     19.11 o 
   4  19  11       88.81      116.81     21.87 o 
   5  19  11      506.81      629.87     42.91 o 
  -6  20  11        1.48      227.01     42.05 o 
  -5  20  11       46.43      170.84     80.94 o 
  -4  20  11       70.50      148.47     35.87 o 
  -3  20  11       37.70       49.15     29.50 o 
  -2  20  11        1.23        8.59     28.30 o 
  -1  20  11        0.88       13.03     24.96 o 
   0  20  11       86.05       91.90     22.94 o 
   1  20  11      508.51      616.37     77.21 o 
   2  20  11       21.94        8.00     20.81 o 
   3  20  11        7.05       39.56     18.12 o 
   4  20  11       81.90      129.79     20.75 o 
  -5  21  11       40.56       -9.64     38.50 o 
  -4  21  11        1.52      140.44    111.28 o 
  -3  21  11       93.20      174.75     35.54 o 
  -2  21  11       71.61       78.63     42.38 o 
  -1  21  11        1.38       16.00     27.80 o 
   0  21  11       49.28       54.96     23.91 o 
   1  21  11       17.22        7.13     11.91 o 
   2  21  11       78.37      115.67     27.39 o 
   3  21  11      459.66      561.75     43.85 o 
  -4  22  11       22.81      -44.86     44.89 o 
  -3  22  11      323.67      746.77     71.04 o 
  -2  22  11      147.71      280.82     57.36 o 
  -1  22  11      791.67      789.27     81.15 o 
   0  22  11       27.03       41.21     24.32 o 
   1  22  11        5.08       35.02     40.41 o 
   2  22  11       24.82       26.44     17.61 o 
  -2  23  11       25.15       52.57     49.62 o 
  -1  23  11        5.18      -12.77     39.22 o 
   0  23  11       34.73       47.40     27.67 o 
   1  23  11       12.57      101.46     41.78 o 
 -10   0  12       41.80       65.75     44.07 o 
  -9   0  12      104.63      187.26     54.70 o 
  -8   0  12       65.34       69.90     41.44 o 
  -7   0  12       32.59       56.15     33.84 o 
  -6   0  12      986.03      874.21     79.14 o 
  -5   0  12      938.11      820.75     72.39 o 
  -4   0  12       90.23       74.78     30.27 o 
  -3   0  12        7.27       28.38     12.34 o 
  -2   0  12      380.60      372.99     23.16 o 
  -1   0  12      899.60      894.39     33.44 o 
   0   0  12     3592.24     3025.88     86.68 o 
   1   0  12     1438.77     1235.78     35.42 o 
   2   0  12      863.33      800.51     27.43 o 
   3   0  12      245.20      252.06     20.16 o 
   4   0  12       28.99       18.54      7.26 o 
   5   0  12       26.20       21.71     11.08 o 
   6   0  12       92.59       58.17     21.13 o 
   7   0  12      150.37      139.48     19.53 o 
   8   0  12      784.76      869.31     56.66 o 
 -10   1  12      220.23      193.97     39.76 o 
  -9   1  12       96.74      139.50     36.86 o 
  -8   1  12      119.68      138.24     33.42 o 
  -7   1  12       13.47       77.85     27.29 o 
  -6   1  12       34.19       56.38     38.55 o 
  -5   1  12       17.23       19.74     18.78 o 
  -4   1  12       71.17       39.09     23.00 o 
  -3   1  12        0.06        6.14      5.54 o 
  -2   1  12      125.30      127.49     11.29 o 
  -1   1  12       92.46       85.38     10.20 o 
   0   1  12      389.37      435.24     21.35 o 
   1   1  12        1.55        0.05      6.17 o 
   2   1  12     2681.02     2352.73     36.43 o 
   3   1  12      529.17      457.42     16.92 o 
   4   1  12       11.08       13.59      5.77 o 
   5   1  12        0.06        1.47      6.29 o 
   6   1  12       31.52       32.55      8.33 o 
   7   1  12        9.24       11.81      8.69 o 
   8   1  12        7.22       29.61     10.76 o 
 -10   2  12       40.26       61.99     32.98 o 
  -9   2  12       22.22      100.05     36.66 o 
  -8   2  12      380.89      427.56     52.61 o 
  -7   2  12       21.90       61.93     36.24 o 
  -6   2  12       17.27       10.24     21.51 o 
  -5   2  12      544.52      496.40     42.48 o 
  -4   2  12        9.78       21.18     15.95 o 
  -3   2  12      493.73      461.57     24.51 o 
  -2   2  12      351.70      348.75     13.29 o 
  -1   2  12     1331.27     1188.15     28.05 o 
   0   2  12      418.44      376.94     19.57 o 
   1   2  12      323.14      284.22     10.34 o 
   2   2  12     1797.02     1433.87     35.34 o 
   3   2  12      112.95       92.26      9.48 o 
   4   2  12       24.60       13.41      6.36 o 
   5   2  12        9.15       11.91      8.44 o 
   6   2  12      146.39      148.93     13.58 o 
   7   2  12       97.33       92.35     13.01 o 
   8   2  12      328.40      394.69     23.32 o 
 -10   3  12        0.02       96.66     49.25 o 
  -9   3  12      247.46      274.61     45.34 o 
  -8   3  12       12.83       76.49     30.13 o 
  -7   3  12      235.95      265.74     39.85 o 
  -6   3  12      125.80      202.40     50.98 o 
  -5   3  12     1125.20      894.41     54.61 o 
  -4   3  12      535.39      460.50     35.45 o 
  -3   3  12      187.88      197.47     18.25 o 
  -2   3  12     1085.70      969.60     30.22 o 
  -1   3  12     1325.50     1253.00     30.11 o 
   0   3  12     1364.54     1135.61     25.32 o 
   1   3  12      140.16      127.37      8.84 o 
   2   3  12      290.05      278.46     16.12 o 
   3   3  12      508.07      470.90     17.93 o 
   4   3  12       48.80       38.44      7.51 o 
   5   3  12        4.31       -2.46      6.38 o 
   6   3  12       73.11       55.99     10.29 o 
   7   3  12       17.16       22.69     11.62 o 
   8   3  12      155.30      176.58     17.31 o 
 -10   4  12      155.07      192.41     80.20 o 
  -9   4  12      101.87      153.16     36.33 o 
  -8   4  12      358.33      435.92     52.42 o 
  -7   4  12       28.68       85.99     26.17 o 
  -6   4  12      442.18      370.66     60.91 o 
  -5   4  12     1281.03     1150.75    127.27 o 
  -4   4  12      268.84      220.21     26.77 o 
  -3   4  12      496.86      420.99     23.80 o 
  -2   4  12      379.44      455.20     21.09 o 
  -1   4  12      731.41      748.35     33.16 o 
   0   4  12     2968.74     2631.04     47.43 o 
   1   4  12       15.75       11.42     10.92 o 
   2   4  12      176.15      165.14     17.08 o 
   3   4  12      355.34      313.87     16.62 o 
   4   4  12      125.94       96.54     10.74 o 
   5   4  12        5.94       10.86      6.98 o 
   6   4  12       21.90       41.08      9.55 o 
   7   4  12      104.75      137.16     14.45 o 
   8   4  12       20.63       17.01      9.47 o 
 -10   5  12        4.77       59.16     33.13 o 
  -9   5  12      290.81      319.73     49.76 o 
  -8   5  12       73.51      121.32     31.54 o 
  -7   5  12      422.90      438.50     45.87 o 
  -6   5  12       57.04       69.81     22.60 o 
  -5   5  12      154.85      119.38     26.48 o 
  -4   5  12      200.88      176.87     25.16 o 
  -3   5  12      772.27      683.11     31.56 o 
  -2   5  12       17.14       37.23      9.76 o 
  -1   5  12     1043.97      976.37     27.83 o 
   0   5  12      437.27      419.48     18.20 o 
   1   5  12       17.10       33.34     12.01 o 
   2   5  12        5.84       -0.37      6.01 o 
   3   5  12       62.72       48.01      8.30 o 
   4   5  12      212.87      201.65     14.00 o 
   5   5  12       22.22       17.56      8.10 o 
   6   5  12        6.74        7.51      8.91 o 
   7   5  12       26.55       34.56     10.55 o 
   8   5  12      245.71      276.78     20.01 o 
 -10   6  12       12.62      162.26     67.09 o 
  -9   6  12        6.07      119.96     51.58 o 
  -8   6  12        6.15       87.57     28.71 o 
  -7   6  12       13.81       97.22     25.95 o 
  -6   6  12      191.31      229.34     39.50 o 
  -5   6  12      102.07      142.88     25.98 o 
  -4   6  12      776.49      697.27     40.38 o 
  -3   6  12      144.25      139.06     17.63 o 
  -2   6  12      689.38      620.84     23.98 o 
  -1   6  12      116.32      103.17     12.75 o 
   0   6  12        5.45        8.33     10.57 o 
   1   6  12     2383.15     2018.06     51.97 o 
   2   6  12      101.06       85.74      9.98 o 
   3   6  12       67.44       69.39     13.53 o 
   4   6  12      188.35      152.10     12.79 o 
   5   6  12        0.12        6.98      7.54 o 
   6   6  12       85.73       92.00     11.90 o 
   7   6  12        9.12        6.79      9.15 o 
   8   6  12        7.44       -0.51     10.47 o 
 -10   7  12      192.99      480.13     85.60 o 
  -9   7  12        0.56      189.84     56.83 o 
  -8   7  12     1132.12     1155.90    101.59 o 
  -7   7  12      332.40      542.42     64.69 o 
  -6   7  12      605.58      567.98     65.69 o 
  -5   7  12       74.03      106.44     37.40 o 
  -4   7  12       51.90       71.36     19.46 o 
  -3   7  12      464.23      459.58     33.39 o 
  -2   7  12      141.55      152.18     18.20 o 
  -1   7  12        1.41        1.82      8.54 o 
   0   7  12      802.78      707.58     41.25 o 
   1   7  12      525.22      479.31     28.47 o 
   2   7  12      158.34      170.42     13.80 o 
   3   7  12      398.80      388.36     22.48 o 
   4   7  12       25.87       27.24      8.17 o 
   5   7  12       65.25       30.85     10.07 o 
   6   7  12       30.48       30.95     10.09 o 
   7   7  12       43.29       53.91     11.69 o 
   8   7  12       71.89       87.38     20.49 o 
  -9   8  12        3.26      378.16     56.70 o 
  -8   8  12       70.22      189.23     47.79 o 
  -7   8  12      187.79      339.83     66.11 o 
  -6   8  12       21.32       42.52     29.54 o 
  -5   8  12       76.60       91.24     41.37 o 
  -4   8  12      268.21      309.63     35.77 o 
  -3   8  12       87.12       72.34     37.64 o 
  -2   8  12      609.08      531.35     63.18 o 
  -1   8  12       89.67       48.63     14.11 o 
   0   8  12     1231.55      955.24     44.25 o 
   1   8  12      202.07      166.19     12.72 o 
   2   8  12      342.00      337.99     18.95 o 
   3   8  12        5.10        2.94      6.15 o 
   4   8  12       67.95       70.47     12.90 o 
   5   8  12       57.16       58.36      9.99 o 
   6   8  12       13.20        5.91      9.79 o 
   7   8  12       63.22       57.03     12.90 o 
   8   8  12       52.41       51.71     12.27 o 
  -8   9  12        2.35      222.77     46.93 o 
  -7   9  12       18.67       85.32     37.12 o 
  -6   9  12       33.34       72.78     33.19 o 
  -5   9  12      282.07      245.54     57.26 o 
  -4   9  12       79.18       62.90     19.49 o 
  -3   9  12      650.92      625.60     57.60 o 
  -2   9  12      249.64      260.56     30.00 o 
  -1   9  12       74.58       88.43     18.76 o 
   0   9  12      123.91      107.78     21.05 o 
   1   9  12       62.89       56.13     12.18 o 
   2   9  12      138.63      162.26     29.94 o 
   3   9  12        1.57       -2.30      7.75 o 
   4   9  12       68.94       52.97     12.57 o 
   5   9  12       31.84       32.58     11.08 o 
   6   9  12      111.45      120.39     14.65 o 
   7   9  12       30.74       35.58     10.97 o 
   8   9  12        0.00       -2.47      9.96 o 
  -9  10  12        3.62      329.27     65.46 o 
  -7  10  12       57.30      146.16     55.06 o 
  -6  10  12       31.81       29.65     34.29 o 
  -5  10  12       27.25       26.72     34.74 o 
  -4  10  12        1.88       11.52     18.04 o 
  -3  10  12        6.12       16.37     16.56 o 
  -2  10  12      979.56      910.82     48.75 o 
  -1  10  12        0.06        9.44     12.66 o 
   0  10  12       71.95       25.39     16.69 o 
   1  10  12       14.25       14.28      9.71 o 
   2  10  12       82.69       86.79     16.11 o 
   3  10  12       49.25       38.09     12.12 o 
   4  10  12      113.38      125.04     15.97 o 
   5  10  12       10.98       19.18     10.80 o 
   6  10  12       88.59       92.98     13.46 o 
   7  10  12       14.14       10.29     15.67 o 
  -9  11  12       19.29      258.32     61.62 o 
  -8  11  12       67.64      215.23     57.78 o 
  -7  11  12      144.45      179.25     59.26 o 
  -6  11  12      154.23      162.53     55.81 o 
  -5  11  12       85.56      128.65     49.05 o 
  -4  11  12       12.25       35.57     16.78 o 
  -3  11  12      905.78      675.79     54.95 o 
  -2  11  12       50.47       59.64     23.76 o 
  -1  11  12        7.64       26.55     15.92 o 
   0  11  12        0.62       -3.53     14.65 o 
   1  11  12        4.60        6.43      7.80 o 
   2  11  12      106.19      119.51     16.83 o 
   3  11  12      103.48      133.63     17.08 o 
   4  11  12       13.39       10.04     12.12 o 
   5  11  12       87.70       53.68     15.59 o 
   6  11  12       52.78       43.88     12.44 o 
   7  11  12       15.98       27.15     11.13 o 
  -5  12  12      634.02      813.36     66.76 o 
  -4  12  12       11.86       12.44     22.40 o 
  -3  12  12       16.51        8.09     20.30 o 
  -2  12  12      139.97      170.46     28.44 o 
  -1  12  12      469.13      452.05     32.31 o 
   0  12  12        7.58        7.35     13.69 o 
   1  12  12       98.50       66.80     12.57 o 
   2  12  12      340.72      301.48     21.66 o 
   3  12  12      128.92      171.19     18.89 o 
   4  12  12        1.73       -9.95      9.95 o 
   5  12  12       53.97       52.42     19.82 o 
   6  12  12       86.59       95.84     15.29 o 
   7  12  12      130.10      142.04     27.42 o 
  -8  13  12      221.72      284.51     70.78 o 
  -7  13  12       77.15       74.53     48.10 o 
  -6  13  12      475.75      630.76     99.44 o 
  -5  13  12      284.19      327.64     66.88 o 
  -4  13  12       58.18       51.27     22.74 o 
  -3  13  12       33.82       18.97     21.68 o 
  -2  13  12     1172.18     1032.03     59.26 o 
  -1  13  12        0.74        6.42     14.34 o 
   0  13  12       95.22      111.10     20.36 o 
   1  13  12      242.10      202.55     18.89 o 
   2  13  12       62.92       57.51     13.08 o 
   3  13  12      318.23      350.92     26.61 o 
   4  13  12       28.54       25.74     12.70 o 
   5  13  12      253.33      336.71     28.44 o 
   6  13  12      110.49      118.58     21.79 o 
   7  13  12        0.26        9.26     16.05 o 
  -8  14  12      150.49      272.51     64.63 o 
  -7  14  12      259.97      337.72     76.25 o 
  -6  14  12      178.01      267.30     67.78 o 
  -5  14  12       12.27       78.61     43.94 o 
  -4  14  12        4.34       22.22     21.48 o 
  -3  14  12       60.55       78.52     25.92 o 
  -2  14  12        7.52        4.90     18.52 o 
  -1  14  12        1.37        7.19     16.31 o 
   0  14  12      142.33      142.48     22.90 o 
   1  14  12      580.45      550.67     28.87 o 
   2  14  12        0.00       10.62     17.65 o 
   3  14  12        6.45       22.47     13.29 o 
   4  14  12      144.68      165.34     21.16 o 
   5  14  12      181.18      219.19     25.59 o 
   6  14  12      110.09      117.74     24.47 o 
  -7  15  12        7.16      112.46     46.49 o 
  -6  15  12       36.26      145.56     45.42 o 
  -5  15  12       71.99      106.87     30.86 o 
  -4  15  12      412.85      481.47    105.27 o 
  -3  15  12        1.33       26.00     21.93 o 
  -2  15  12       26.88       51.47     26.74 o 
  -1  15  12      484.27      493.93     66.18 o 
   0  15  12       90.40      100.91     21.50 o 
   1  15  12       41.34       20.13     11.67 o 
   2  15  12        3.45       44.11     19.60 o 
   3  15  12       90.78      112.78     17.28 o 
   4  15  12       49.01       38.22     25.94 o 
   5  15  12       44.13       42.94     22.12 o 
   6  15  12        1.78       22.61     14.21 o 
  -7  16  12       14.07      173.00     49.18 o 
  -6  16  12       21.47      113.78     50.60 o 
  -5  16  12       72.18      167.70     30.77 o 
  -4  16  12       29.56       61.56     39.25 o 
  -3  16  12       19.23       40.23     24.74 o 
  -2  16  12        0.52       56.45     23.88 o 
  -1  16  12      102.08      145.99     44.44 o 
   0  16  12        0.22       -5.26     17.47 o 
   1  16  12        0.28       -1.44     10.48 o 
   2  16  12       13.70       20.22     10.89 o 
   3  16  12       19.72       17.55     13.08 o 
   4  16  12        0.12       -4.03     13.49 o 
   5  16  12        0.38        0.33     12.43 o 
  -7  17  12      242.47      744.89     77.85 o 
  -6  17  12       30.84      235.63     51.40 o 
  -5  17  12       19.06       53.47     28.42 o 
  -4  17  12       15.32       59.36     61.60 o 
  -3  17  12      827.91      856.79     56.43 o 
  -2  17  12        8.29       30.25     24.45 o 
  -1  17  12      167.27      169.23     32.73 o 
   0  17  12       41.46       34.80     18.45 o 
   1  17  12       31.84       39.16     12.91 o 
   2  17  12       94.98       98.81     17.06 o 
   3  17  12       10.26       26.07     18.44 o 
   4  17  12       17.63       31.29     36.19 o 
   5  17  12       15.51       33.77     15.26 o 
  -6  18  12       93.55      269.75     58.26 o 
  -5  18  12        0.42       55.38     29.62 o 
  -4  18  12       84.30      214.97     47.32 o 
  -3  18  12       19.70       48.70     44.99 o 
  -2  18  12        3.95       37.32     30.51 o 
  -1  18  12      157.63      270.17     38.61 o 
   0  18  12      281.84      306.62     31.48 o 
   1  18  12        7.84        5.89     10.13 o 
   2  18  12      167.76      197.10     22.11 o 
   3  18  12        5.52       -5.48     14.67 o 
   4  18  12        1.85       27.62     14.13 o 
  -5  19  12      182.41      432.50    208.55 o 
  -4  19  12       52.86      122.69    113.41 o 
  -3  19  12      158.71      226.72     66.36 o 
  -2  19  12      183.64      254.14     72.39 o 
  -1  19  12      298.28      260.78     40.03 o 
   0  19  12       87.90      115.52     26.26 o 
   1  19  12      229.29      335.73     47.26 o 
   2  19  12        1.76       11.71     11.63 o 
   3  19  12       11.69        3.72     16.71 o 
   4  19  12       92.68      104.06     20.49 o 
  -5  20  12       79.79      154.35     51.31 o 
  -4  20  12        0.09      102.49     94.99 o 
  -3  20  12      124.88      245.50     49.92 o 
  -2  20  12      218.13      246.20     55.68 o 
  -1  20  12      288.51      333.57     93.44 o 
   0  20  12       48.53       44.57     26.76 o 
   1  20  12       59.61       84.23     22.65 o 
   2  20  12       53.69       64.02     16.01 o 
   3  20  12      191.74      238.00     26.66 o 
  -3  21  12       35.43      -12.42     35.25 o 
  -2  21  12      125.69      142.92     72.21 o 
  -1  21  12       15.34      -27.94     27.94 o 
   0  21  12       21.36       41.97     33.01 o 
   1  21  12       42.82      117.72     51.67 o 
   2  21  12       85.38       69.22     17.39 o 
  -2  22  12       53.60       66.72     39.63 o 
  -1  22  12      182.19      211.47     70.35 o 
   0  22  12      145.73       82.78     39.42 o 
 -10   1  13        9.76      105.96     33.51 o 
  -9   1  13        9.21       51.17     29.97 o 
  -8   1  13        0.00       49.35     31.65 o 
  -7   1  13        1.56      102.06     29.06 o 
  -6   1  13      439.15      468.28     49.59 o 
  -5   1  13      597.30      516.22     81.52 o 
  -4   1  13       99.60      103.27     25.52 o 
  -3   1  13      127.88      134.03     20.30 o 
  -2   1  13      946.16      888.29     24.48 o 
  -1   1  13      395.73      376.88     17.94 o 
   0   1  13      284.96      254.42     17.65 o 
   1   1  13        3.84       -8.76      8.76 o 
   2   1  13        8.11       30.30     12.31 o 
   3   1  13        9.08       12.85      6.11 o 
   4   1  13      154.96      131.50     13.58 o 
   5   1  13       54.21       44.88      8.95 o 
   6   1  13       43.18       38.43      9.37 o 
   7   1  13       31.65       12.49      8.63 o 
   8   1  13       25.64       44.66     10.79 o 
 -10   2  13      231.50      275.69     45.24 o 
  -9   2  13        2.34       68.87     53.66 o 
  -8   2  13       92.57       97.40     32.80 o 
  -7   2  13      440.16      410.91     49.78 o 
  -6   2  13      175.02      185.42     35.35 o 
  -5   2  13       43.91       19.22     20.43 o 
  -4   2  13      513.38      467.45     37.50 o 
  -3   2  13       32.34        4.20     13.38 o 
  -2   2  13        3.48        5.62     10.32 o 
  -1   2  13      130.70      121.10     11.76 o 
   0   2  13      118.67      150.31     10.45 o 
   1   2  13      121.86      106.52     15.35 o 
   2   2  13       11.10       24.33      7.35 o 
   3   2  13      580.02      491.68     17.56 o 
   4   2  13      185.80      169.98     11.90 o 
   5   2  13       16.96       32.15      8.15 o 
   6   2  13        7.62        1.49      7.59 o 
   7   2  13       16.16       15.25      8.65 o 
   8   2  13       38.88       63.04     11.82 o 
 -10   3  13      253.25      340.70     48.37 o 
  -9   3  13      108.78      118.00     33.71 o 
  -8   3  13       19.13       73.41     28.07 o 
  -7   3  13       56.78       87.88     29.03 o 
  -6   3  13      602.87      569.52     50.60 o 
  -5   3  13      812.28      639.68     50.50 o 
  -4   3  13        1.44       -8.96     15.05 o 
  -3   3  13      169.28      166.20     17.85 o 
  -2   3  13      477.79      421.61     14.86 o 
  -1   3  13      119.10      114.24     11.56 o 
   0   3  13     2331.41     2155.22     56.86 o 
   1   3  13       94.25       85.66      7.61 o 
   2   3  13       10.29        3.43      8.57 o 
   3   3  13        3.76        1.31      6.35 o 
   4   3  13       15.49        8.96      5.60 o 
   5   3  13        6.85        2.51      7.02 o 
   6   3  13       57.22       51.21      9.06 o 
   7   3  13      169.82      220.07     20.03 o 
   8   3  13       59.34       88.68     13.92 o 
  -9   4  13       92.95      155.09    134.39 o 
  -8   4  13      930.65     1056.67     67.22 o 
  -7   4  13        1.71       66.90     39.11 o 
  -6   4  13       20.63       96.32     21.76 o 
  -5   4  13     1314.15     1177.23     92.58 o 
  -4   4  13       48.83       32.54     15.59 o 
  -3   4  13      180.07      163.42     17.65 o 
  -2   4  13      363.01      411.70     18.80 o 
  -1   4  13      639.69      609.52     26.42 o 
   0   4  13      732.55      674.50     22.37 o 
   1   4  13       95.24       85.65     16.66 o 
   2   4  13      159.55      134.82     12.87 o 
   3   4  13       19.27       30.31      7.29 o 
   4   4  13       93.21       80.32     11.75 o 
   5   4  13       17.42       23.00      7.89 o 
   6   4  13        5.13        8.95      8.42 o 
   7   4  13       83.25      117.93     14.18 o 
   8   4  13       48.90       27.55     10.65 o 
  -9   5  13        4.30      125.93     36.78 o 
  -8   5  13       12.06      113.40     67.71 o 
  -7   5  13       99.33      198.89     32.22 o 
  -6   5  13       13.75       76.06     37.91 o 
  -5   5  13        4.28       29.77     16.91 o 
  -4   5  13      330.56      290.87     31.17 o 
  -3   5  13       58.41       88.43     15.83 o 
  -2   5  13      813.27      691.25     29.46 o 
  -1   5  13     1420.66     1220.42     32.79 o 
   0   5  13      121.06      107.67     13.66 o 
   1   5  13       45.63       29.98     12.61 o 
   2   5  13       14.99       17.14     11.52 o 
   3   5  13      244.70      234.56     14.34 o 
   4   5  13      178.86      176.39     13.57 o 
   5   5  13        4.00        9.36      6.45 o 
   6   5  13        0.01       -0.47      9.68 o 
   7   5  13      146.72      148.68     15.50 o 
   8   5  13        0.04       -3.09      8.90 o 
  -8   6  13        2.18       26.20     42.04 o 
  -7   6  13      684.82      652.11     78.61 o 
  -6   6  13      535.13      523.57     84.51 o 
  -5   6  13       51.02       52.49     35.88 o 
  -4   6  13      421.14      392.62     33.41 o 
  -3   6  13      829.66      708.12     33.56 o 
  -2   6  13      247.56      257.86     21.13 o 
  -1   6  13      515.47      506.68     24.39 o 
   0   6  13       89.03      101.23     13.60 o 
   1   6  13      205.48      174.53     18.43 o 
   2   6  13       80.99       75.54     14.52 o 
   3   6  13        9.55       18.71      6.64 o 
   4   6  13      351.67      322.95     19.01 o 
   5   6  13       14.18        9.59      7.20 o 
   6   6  13        4.04       -2.69      7.57 o 
   7   6  13       38.24       41.22     10.73 o 
  -9   7  13        1.15      199.91     54.50 o 
  -8   7  13       20.08       71.96     47.14 o 
  -7   7  13      207.96      256.07     68.04 o 
  -6   7  13        5.58       90.60     29.21 o 
  -5   7  13       34.02       74.22     35.80 o 
  -4   7  13      232.32      222.44     39.20 o 
  -3   7  13      185.84      182.20     25.84 o 
  -2   7  13       11.33       16.45     14.73 o 
  -1   7  13        0.02       15.28     17.17 o 
   0   7  13       51.22       53.96     17.57 o 
   1   7  13        3.81        7.42     12.63 o 
   2   7  13       83.11       54.90     15.47 o 
   3   7  13        1.44       -8.32      9.03 o 
   4   7  13       26.40       15.76      7.93 o 
   5   7  13       15.54        6.62      8.06 o 
   6   7  13        7.92        5.91     12.27 o 
   7   7  13        1.52        9.55      8.14 o 
  -9   8  13        0.08      357.85     60.29 o 
  -8   8  13        4.91      271.00     48.19 o 
  -7   8  13       40.59      258.92     54.46 o 
  -6   8  13       14.34       64.87     33.73 o 
  -5   8  13       84.35      198.90     47.69 o 
  -4   8  13      195.12      316.30     59.81 o 
  -3   8  13       31.89       64.39     16.32 o 
  -2   8  13      629.10      535.19    132.54 o 
  -1   8  13      397.21      368.80     31.65 o 
   0   8  13       46.36       50.30     20.48 o 
   1   8  13      155.58      161.31     27.00 o 
   2   8  13      169.40      129.89     13.20 o 
   3   8  13        7.17        7.65     11.06 o 
   4   8  13        3.20       -2.27      6.59 o 
   5   8  13       36.34       28.08     10.94 o 
   6   8  13      131.14      170.85     16.62 o 
   7   8  13       40.31       49.36     12.03 o 
  -6   9  13      263.64      368.13     68.24 o 
  -5   9  13      147.53      107.83     35.52 o 
  -4   9  13       27.23       47.72     29.27 o 
  -3   9  13       71.84      103.31     20.95 o 
  -2   9  13      303.07      356.62     43.71 o 
  -1   9  13       77.16       88.03     17.42 o 
   0   9  13       45.09       37.42     16.66 o 
   1   9  13       15.66       17.53     15.54 o 
   2   9  13       12.51       10.93      8.45 o 
   3   9  13       16.31        5.17     12.85 o 
   4   9  13       71.43       81.63     14.01 o 
   5   9  13      160.46      153.26     15.37 o 
   6   9  13       12.31       20.46      9.25 o 
   7   9  13       95.30      122.10     24.41 o 
  -9  10  13        7.79      635.15     60.50 o 
  -7  10  13      435.19      543.51     86.25 o 
  -6  10  13       55.77      134.27     36.07 o 
  -5  10  13      113.81      261.85     57.89 o 
  -4  10  13      364.62      336.20     35.26 o 
  -3  10  13       32.78       49.87     19.99 o 
  -2  10  13      133.83      193.37     50.08 o 
  -1  10  13        0.12        3.74     12.89 o 
   0  10  13      107.20       94.47     26.61 o 
   1  10  13      159.24      186.46     25.92 o 
   2  10  13      243.83      248.91     18.19 o 
   3  10  13        0.75       32.21     14.70 o 
   4  10  13      177.35      191.24     18.57 o 
   5  10  13       27.51       23.29      9.61 o 
   6  10  13        3.46       11.04      9.73 o 
   7  10  13       75.68       78.53     13.13 o 
  -8  11  13       93.01      195.75     63.64 o 
  -7  11  13     1019.37      871.89     92.08 o 
  -6  11  13      251.71      376.78     71.04 o 
  -5  11  13      116.49      147.02     52.97 o 
  -4  11  13      615.31      679.86     68.74 o 
  -3  11  13      362.25      342.13     36.80 o 
  -2  11  13       33.07       44.34     20.38 o 
  -1  11  13       30.83       27.87     14.63 o 
   0  11  13      200.96      199.31     25.82 o 
   1  11  13       55.25       80.98     25.62 o 
   2  11  13       73.63       70.52     14.85 o 
   3  11  13        3.26       -0.68     10.93 o 
   4  11  13        1.23       10.87     11.82 o 
   5  11  13       44.16       44.54     16.58 o 
   6  11  13        2.39        3.82      9.57 o 
  -8  12  13      133.93      333.82     68.66 o 
  -7  12  13      201.40      425.76     83.59 o 
  -6  12  13       13.68       63.86     37.50 o 
  -5  12  13      122.38      237.58     51.96 o 
  -4  12  13       77.01       72.02     28.64 o 
  -3  12  13      166.58      162.40     33.31 o 
  -2  12  13       13.62       62.76     42.07 o 
  -1  12  13        0.18       -5.71     17.02 o 
   0  12  13      190.68      213.86     37.69 o 
   1  12  13      146.43      164.53     26.08 o 
   2  12  13       15.19       11.05      9.61 o 
   3  12  13      120.28       98.93     18.74 o 
   4  12  13       25.14       17.77     14.94 o 
   5  12  13       13.97       -3.63     12.14 o 
   6  12  13      223.60      226.79     21.15 o 
  -8  13  13      764.07     1292.05     58.43 o 
  -5  13  13      363.61      616.99     65.89 o 
  -4  13  13       16.52       37.10     22.29 o 
  -3  13  13       33.46       33.01     22.35 o 
  -2  13  13      199.71      239.33     33.62 o 
  -1  13  13      360.73      401.03     41.10 o 
   0  13  13       13.96       14.37     16.22 o 
   1  13  13        2.81        6.16     15.89 o 
   2  13  13      301.03      280.24     21.20 o 
   3  13  13       41.17       34.01     14.41 o 
   4  13  13      238.18      367.61     28.61 o 
   5  13  13      538.60      558.84     32.84 o 
   6  13  13        0.74       12.75      9.98 o 
  -7  14  13       12.92      338.91     51.77 o 
  -6  14  13      119.23      324.45     72.56 o 
  -5  14  13        6.79       69.64     42.53 o 
  -4  14  13       35.64       26.76     23.29 o 
  -3  14  13       76.31       85.05     27.22 o 
  -2  14  13        0.38        7.76     23.17 o 
  -1  14  13       10.36      -19.59     19.59 o 
   0  14  13       31.18       38.45     17.86 o 
   1  14  13       89.75       88.45     35.80 o 
   2  14  13      179.87      200.76     20.28 o 
   3  14  13       30.89       29.32     11.83 o 
   4  14  13        1.87       34.17     14.17 o 
   5  14  13       76.87       81.99     17.11 o 
  -7  15  13       16.02      302.68     57.59 o 
  -6  15  13        1.80      137.78     43.06 o 
  -5  15  13      252.27      329.34     76.57 o 
  -4  15  13       22.31       35.23     22.66 o 
  -3  15  13        1.38       23.66     24.05 o 
  -2  15  13       16.26       -0.20     21.15 o 
  -1  15  13       54.62       33.59     24.00 o 
   0  15  13       35.94       29.83     18.57 o 
   1  15  13      749.66      704.60     63.47 o 
   2  15  13       55.19       71.63     14.20 o 
   3  15  13        0.61        1.46     16.80 o 
   4  15  13      322.67      323.62     28.07 o 
   5  15  13       12.98       25.74     14.16 o 
  -6  16  13      290.34      497.55     87.41 o 
  -5  16  13      237.10      372.40     81.78 o 
  -4  16  13        2.27       42.66     29.07 o 
  -3  16  13      129.41      132.69     49.60 o 
  -2  16  13       15.79       40.37     30.08 o 
  -1  16  13       62.11       76.96     28.19 o 
   0  16  13        9.32       31.84     18.30 o 
   1  16  13       34.12       49.92     20.53 o 
   2  16  13       55.34       69.33     14.54 o 
   3  16  13        0.84       28.55     13.63 o 
   4  16  13       52.85       49.10     16.86 o 
   5  16  13      167.56      198.37     25.32 o 
  -6  17  13       94.27      315.17     59.15 o 
  -5  17  13       30.53      216.93     46.83 o 
  -4  17  13       84.41      213.68     70.53 o 
  -3  17  13       28.37       30.71     45.44 o 
  -2  17  13        1.31       11.75     37.16 o 
  -1  17  13       18.30       25.82     25.20 o 
   0  17  13      216.80      212.25     29.81 o 
   1  17  13       18.26       61.05     19.86 o 
   2  17  13      280.28      373.58     40.55 o 
   3  17  13        1.97        2.36     39.64 o 
   4  17  13       38.72       30.30     18.26 o 
  -5  18  13      402.21      648.94     74.51 o 
  -4  18  13       27.18       54.14     41.01 o 
  -3  18  13      330.02      382.36     95.68 o 
  -2  18  13        3.65       11.02     25.86 o 
  -1  18  13       21.68       72.54     29.08 o 
   0  18  13      215.42      301.66     76.48 o 
   1  18  13      203.29      206.25     34.41 o 
   2  18  13       27.79       39.56     15.07 o 
   3  18  13       12.15       37.18     17.67 o 
  -4  19  13      155.72      201.51    190.83 o 
  -3  19  13      125.41      166.16     73.33 o 
  -2  19  13      205.72      330.26     43.12 o 
  -1  19  13      572.21      656.17     60.15 o 
   0  19  13        2.80      -10.80     31.87 o 
   1  19  13        6.93       46.40     18.49 o 
   2  19  13      978.79     1012.09     88.10 o 
   3  19  13      131.80      148.34     29.95 o 
  -3  20  13       29.66      -10.11     57.50 o 
  -2  20  13       58.84      194.74     95.48 o 
  -1  20  13      190.43      292.37     90.76 o 
   0  20  13      316.95      483.67     52.49 o 
   1  20  13      175.04      276.57     66.21 o 
  -1  21  13      671.97      630.01     68.65 o 
  -9   0  14     1254.66     1047.72    105.44 o 
  -8   0  14      202.94      214.37     57.72 o 
  -7   0  14      107.71      149.19     48.34 o 
  -6   0  14      401.82      360.06     64.66 o 
  -5   0  14       34.91       27.18     28.24 o 
  -4   0  14        7.66       45.94     28.60 o 
  -3   0  14       49.32       81.92     26.40 o 
  -2   0  14      131.30      158.11     20.46 o 
  -1   0  14      336.16      344.03     30.08 o 
   0   0  14       53.40       47.30     16.76 o 
   1   0  14      235.01      193.79     23.75 o 
   2   0  14        6.04       13.50     14.33 o 
   3   0  14      287.74      292.46     26.08 o 
   4   0  14      703.48      610.40     30.02 o 
   5   0  14      611.45      552.48     33.60 o 
   6   0  14      113.14      141.54     20.03 o 
   7   0  14        1.73        9.71      8.27 o 
  -9   1  14       73.74      126.62     41.11 o 
  -8   1  14      520.32      513.72     56.46 o 
  -7   1  14      283.73      221.75     38.77 o 
  -6   1  14       29.89       71.86     25.14 o 
  -5   1  14       35.91       68.50     41.03 o 
  -4   1  14      147.97      175.76     32.38 o 
  -3   1  14      371.10      350.74     29.65 o 
  -2   1  14      533.10      518.35     21.09 o 
  -1   1  14     1827.49     1572.69     35.42 o 
   0   1  14      410.77      384.83     22.02 o 
   1   1  14       76.24       83.72     13.28 o 
   2   1  14       11.61        4.59      9.96 o 
   3   1  14      269.51      253.12     16.54 o 
   4   1  14       60.43       34.90      7.56 o 
   5   1  14       54.20       59.33     11.00 o 
   6   1  14        7.02       27.68      9.35 o 
   7   1  14        0.00       20.60     11.50 o 
  -9   2  14        3.42      107.44     29.37 o 
  -8   2  14      257.03      338.63     85.05 o 
  -7   2  14      115.32      118.40     70.84 o 
  -6   2  14        6.99        8.51     20.23 o 
  -5   2  14      255.12      241.45     46.00 o 
  -4   2  14      418.93      341.41     44.85 o 
  -3   2  14      628.76      502.09     31.72 o 
  -2   2  14      301.38      291.20     18.64 o 
  -1   2  14      190.49      185.28     14.44 o 
   0   2  14     1239.58     1024.12     32.83 o 
   1   2  14      488.03      419.56     23.70 o 
   2   2  14       56.31       57.21      9.10 o 
   3   2  14       14.70        6.99      7.08 o 
   4   2  14       31.84       29.71      7.92 o 
   5   2  14      207.94      236.50     23.64 o 
   6   2  14       26.76       14.76      8.96 o 
   7   2  14      323.11      333.62     20.78 o 
  -9   3  14      581.65      592.23     58.92 o 
  -8   3  14      146.04      179.18     63.29 o 
  -7   3  14      447.82      590.03     73.04 o 
  -6   3  14       71.74      145.14     27.19 o 
  -5   3  14      168.25      221.14     33.56 o 
  -4   3  14      305.77      285.81     36.07 o 
  -3   3  14       51.50       56.57     16.73 o 
  -2   3  14        9.84       22.45     11.47 o 
  -1   3  14      202.23      223.65     15.23 o 
   0   3  14       13.86       -1.66     10.37 o 
   1   3  14       45.07       43.70     13.83 o 
   2   3  14       32.27       29.06      7.99 o 
   3   3  14      247.84      204.62     15.92 o 
   4   3  14        1.24        3.74      6.49 o 
   5   3  14      178.66      150.81     15.73 o 
   6   3  14       84.18       94.71     12.17 o 
   7   3  14       85.07       85.25     12.63 o 
  -9   4  14      261.49      279.41     43.89 o 
  -8   4  14       11.14       53.38     22.86 o 
  -7   4  14       38.74      147.48     57.48 o 
  -6   4  14        9.58       90.98     45.02 o 
  -5   4  14       77.50      267.25    115.89 o 
  -4   4  14      194.55      186.51     25.44 o 
  -3   4  14      342.84      398.64     50.08 o 
  -2   4  14      489.82      467.64     26.29 o 
  -1   4  14     1972.54     1765.57     54.30 o 
   0   4  14       44.09       35.45     11.53 o 
   1   4  14      151.47      139.15     12.10 o 
   2   4  14       17.94       18.17      8.91 o 
   3   4  14      132.84      107.69     12.92 o 
   4   4  14      125.70      114.70     11.44 o 
   5   4  14       38.68       47.05     14.15 o 
   6   4  14        6.02       13.45     10.29 o 
   7   4  14      256.31      303.41     19.79 o 
  -9   5  14      631.44      555.57    100.94 o 
  -8   5  14      340.63      335.92     74.71 o 
  -7   5  14      737.90      751.28     86.24 o 
  -6   5  14      322.37      504.71     82.37 o 
  -5   5  14       65.08       81.32     41.04 o 
  -4   5  14      220.02      202.58     39.02 o 
  -3   5  14       73.21       25.51     15.67 o 
  -2   5  14      140.85      150.79     17.91 o 
  -1   5  14      203.19      178.29     17.14 o 
   0   5  14       42.85       43.07     11.49 o 
   1   5  14        7.35       12.75     12.06 o 
   2   5  14       63.37       42.42      9.76 o 
   3   5  14        6.00        1.41      7.76 o 
   4   5  14        3.40        9.33      7.19 o 
   5   5  14       26.05       30.09      9.00 o 
   6   5  14      147.20      184.95     15.90 o 
   7   5  14       29.17       27.65     10.48 o 
  -9   6  14      119.26      323.67     67.77 o 
  -8   6  14       35.18      123.35     47.64 o 
  -7   6  14      404.98      450.53     85.85 o 
  -6   6  14        0.29       -9.55     32.36 o 
  -5   6  14        7.77       38.32     31.43 o 
  -4   6  14      228.55      207.87     40.17 o 
  -3   6  14      125.84      141.68     24.27 o 
  -2   6  14     1124.67      935.45     55.32 o 
  -1   6  14        0.02       -1.95     13.12 o 
   0   6  14        9.84       15.82     15.14 o 
   1   6  14      334.99      278.54     25.24 o 
   2   6  14        0.77       -9.12     11.08 o 
   3   6  14      136.64      116.54     14.12 o 
   4   6  14       69.78       94.02     13.14 o 
   5   6  14        8.73       15.59      9.92 o 
   6   6  14        6.11        5.22      7.83 o 
   7   6  14       50.12       73.46     12.81 o 
  -8   7  14        6.91      116.05     50.41 o 
  -7   7  14      301.17      373.27     76.51 o 
  -6   7  14        6.67      176.86     48.18 o 
  -5   7  14       10.36      105.72     41.72 o 
  -4   7  14      282.59      354.31    114.86 o 
  -3   7  14       79.29       89.64     22.21 o 
  -2   7  14      133.41      140.25     25.34 o 
  -1   7  14        0.77       -4.95     12.33 o 
   0   7  14       26.77       17.56     17.25 o 
   1   7  14      114.10       83.40     18.24 o 
   2   7  14      108.31       69.90     17.76 o 
   3   7  14      212.46      208.39     14.23 o 
   4   7  14       46.82       39.65      9.24 o 
   5   7  14       47.95       22.52      9.84 o 
   6   7  14        7.58       10.25     11.17 o 
   7   7  14      191.13      208.51     18.59 o 
  -8   8  14       24.10      240.07     57.10 o 
  -5   8  14      167.26      261.59     53.43 o 
  -4   8  14       10.79        5.03     20.81 o 
  -3   8  14      185.18      114.30     23.62 o 
  -2   8  14      423.42      432.07     54.85 o 
  -1   8  14      461.31      443.74     41.30 o 
   0   8  14       20.93        8.30     15.21 o 
   1   8  14       31.08       26.58     17.17 o 
   2   8  14       88.40       68.10     17.44 o 
   3   8  14       22.62       15.41      8.40 o 
   4   8  14        4.53        0.28      9.74 o 
   5   8  14       36.69       26.53      9.97 o 
   6   8  14        0.47       -0.38     11.40 o 
  -7   9  14      222.41      400.22     49.47 o 
  -6   9  14       69.66      157.79     35.60 o 
  -5   9  14       64.54      268.22     41.88 o 
  -3   9  14       33.40       87.22     21.75 o 
  -2   9  14       75.28      111.54     25.86 o 
  -1   9  14       53.67       54.18     21.74 o 
   0   9  14      241.88      285.55     31.08 o 
   1   9  14      426.06      415.58     75.98 o 
   2   9  14        8.68       -3.37     14.70 o 
   3   9  14      108.72      116.90     14.09 o 
   4   9  14      432.81      471.95     27.54 o 
   5   9  14       71.83       95.27     12.93 o 
   6   9  14       33.22       45.50     10.87 o 
  -7  10  14       59.38      581.44     49.61 o 
  -4  10  14        1.95       66.65     54.96 o 
  -3  10  14       92.72      128.33     22.95 o 
  -2  10  14        3.55       44.11     38.46 o 
  -1  10  14      111.59      142.70     37.09 o 
   0  10  14       23.97       28.64     16.80 o 
   1  10  14      188.64      188.16     26.46 o 
   2  10  14      150.64      144.36     14.38 o 
   3  10  14      115.30       93.08     22.48 o 
   4  10  14       26.52       38.13     14.59 o 
   5  10  14       11.23        7.16      8.78 o 
   6  10  14       16.72       13.95      8.03 o 
  -8  11  14      111.35      691.23     53.67 o 
  -7  11  14      125.49      561.96     55.22 o 
  -6  11  14        0.00      348.72     44.36 o 
  -5  11  14       22.08      131.06     36.71 o 
  -4  11  14        0.20       52.43     42.57 o 
  -3  11  14        3.74       42.18     35.84 o 
  -2  11  14       83.95      111.35     25.83 o 
  -1  11  14        4.09       16.75     18.58 o 
   0  11  14        0.00       11.84     15.13 o 
   1  11  14       47.53       68.67     20.36 o 
   2  11  14      539.19      562.88     38.56 o 
   3  11  14      171.59      177.23     17.80 o 
   4  11  14       88.81      148.83     25.32 o 
   5  11  14      375.52      451.92     32.96 o 
   6  11  14       33.35       36.86     11.34 o 
  -7  12  14      136.39      291.43     62.72 o 
  -6  12  14      154.81      248.78     64.69 o 
  -5  12  14        0.02       12.78     40.73 o 
  -4  12  14       71.84        0.87     55.31 o 
  -3  12  14       86.81       65.99     23.07 o 
  -2  12  14       20.08       55.85     25.72 o 
  -1  12  14      110.79      158.45     31.43 o 
   0  12  14       24.42       51.13     20.15 o 
   1  12  14      248.39      256.42     31.44 o 
   2  12  14      210.90      227.50     18.30 o 
   3  12  14       50.16       48.51     18.94 o 
   4  12  14       71.24       95.25     15.99 o 
   5  12  14       37.45       28.77     11.51 o 
  -7  13  14      188.80      630.33     64.10 o 
  -4  13  14      454.65      421.69     85.92 o 
   1  13  14       14.51        2.11     17.14 o 
   2  13  14       25.27       27.11     11.78 o 
   3  13  14      457.96      515.16     54.63 o 
   4  13  14       49.40       62.16     14.69 o 
   5  13  14        2.38       19.14     14.39 o 
  -6  14  14      920.15     1465.81    104.80 o 
  -5  14  14       53.16      151.21     53.28 o 
  -4  14  14       92.35      114.12     30.56 o 
  -3  14  14      111.71      139.73     30.51 o 
  -2  14  14      131.35      130.43     31.15 o 
  -1  14  14        7.87       10.54     22.73 o 
   0  14  14       16.18      -11.45     16.23 o 
   1  14  14      300.18      300.31     44.77 o 
   2  14  14       38.20       21.65     10.86 o 
   3  14  14       67.34       70.73     14.78 o 
   4  14  14      248.48      277.55     56.95 o 
   5  14  14       37.27       65.20     22.22 o 
  -6  15  14        0.09      296.40     49.67 o 
  -5  15  14        7.32      120.95     49.37 o 
  -4  15  14      497.11      560.89     98.05 o 
  -3  15  14      228.60      330.43     73.27 o 
  -2  15  14        7.00       54.34     26.57 o 
  -1  15  14        0.41       42.76     24.75 o 
   0  15  14       10.24       11.17     17.36 o 
   1  15  14       49.45       98.96     21.80 o 
   2  15  14        0.08        8.06     13.57 o 
   3  15  14        1.20       -9.82     14.63 o 
   4  15  14        3.40       29.20     12.83 o 
  -5  16  14        0.33      197.48     49.22 o 
  -4  16  14      115.23      213.85     68.12 o 
  -3  16  14        4.65       47.45     34.01 o 
  -2  16  14      165.68      170.81     71.39 o 
  -1  16  14        3.58       31.93     24.39 o 
   0  16  14       82.38      124.57     30.70 o 
   1  16  14       63.78      142.46     33.76 o 
   2  16  14       89.99      118.67     16.94 o 
   3  16  14        0.02       12.22     11.70 o 
  -4  17  14       51.76      105.50    117.38 o 
  -3  17  14        5.41       55.97     36.24 o 
  -2  17  14       35.27       81.67     51.97 o 
  -1  17  14      217.85      276.21     79.29 o 
   0  17  14      170.08      190.30     36.72 o 
   1  17  14       28.85       68.52     37.18 o 
   2  17  14      181.67      318.97     35.89 o 
   3  17  14        6.15       51.02     31.19 o 
  -3  18  14      251.86      218.78     47.16 o 
  -2  18  14       28.48      106.72     49.73 o 
  -1  18  14       89.36      194.18     60.16 o 
   0  18  14        0.06        4.63     47.72 o 
   1  18  14       87.51      123.71     23.54 o 
   2  18  14       14.09       77.10     37.82 o 
  -3  19  14       11.00      -13.03     54.29 o 
  -2  19  14       75.04      124.86     66.18 o 
  -1  19  14       32.68      118.12     83.61 o 
   0  19  14        1.21       -3.06     53.48 o 
   1  19  14        1.40       12.31     19.62 o 
  -8   1  15       88.81      125.64     33.35 o 
  -7   1  15        5.92       61.20     27.00 o 
  -6   1  15        2.29       32.56     63.30 o 
  -5   1  15      230.63      297.12     38.74 o 
  -4   1  15      100.44      153.78     30.34 o 
  -3   1  15       13.56       -0.72     14.66 o 
  -2   1  15      215.70      250.84     22.62 o 
  -1   1  15      152.43      169.20     14.12 o 
   0   1  15      580.42      556.18     22.58 o 
   1   1  15      133.42      114.86     14.97 o 
   2   1  15       13.16       28.60     13.38 o 
   3   1  15        0.89        5.19     10.47 o 
   4   1  15       40.25       26.01      8.71 o 
   5   1  15        9.38       11.48      5.84 o 
   6   1  15       11.54       36.84     12.42 o 
  -8   2  15      239.10      285.87     91.02 o 
  -7   2  15       30.43       78.90     40.32 o 
  -6   2  15        0.64       60.08     59.94 o 
  -5   2  15        0.39      109.38     29.48 o 
  -4   2  15      159.19      121.34     23.32 o 
  -3   2  15      376.90      399.70     47.35 o 
  -2   2  15        6.06        6.20     10.60 o 
  -1   2  15        0.38       19.09     10.71 o 
   0   2  15       49.63       53.33     10.93 o 
   1   2  15        4.96       13.93     10.12 o 
   2   2  15        1.34        8.47     10.98 o 
   3   2  15       51.22       41.98      8.87 o 
   4   2  15       50.24       33.87     10.42 o 
   5   2  15      175.97      168.84     15.49 o 
   6   2  15       20.97       32.10      9.73 o 
  -8   3  15        0.09      154.35     31.45 o 
  -7   3  15      562.19      587.96     47.70 o 
  -5   3  15        1.01      -15.74     34.74 o 
  -4   3  15     1285.59     1064.67    114.56 o 
  -3   3  15       68.77       56.76     23.65 o 
  -2   3  15      186.88      209.32     21.64 o 
  -1   3  15      173.51      176.58     23.95 o 
   0   3  15      210.44      180.36     15.72 o 
   1   3  15       44.53       38.36     11.54 o 
   2   3  15       54.55       59.19     14.65 o 
   3   3  15      270.28      272.91     17.13 o 
   4   3  15       88.14       95.13     12.42 o 
   5   3  15        1.17       11.65      9.24 o 
   6   3  15       38.43       29.21      9.57 o 
  -8   4  15      258.54      293.84     68.06 o 
  -7   4  15      530.86      590.34     95.30 o 
  -6   4  15        7.78       85.47     47.27 o 
  -5   4  15      746.26      784.00     50.97 o 
  -4   4  15      380.21      325.43     69.29 o 
  -3   4  15       61.02       54.93     19.75 o 
  -2   4  15      202.86      201.92     20.25 o 
  -1   4  15      555.53      565.98     22.45 o 
   0   4  15       80.66       92.57     13.48 o 
   1   4  15        2.22       -5.32     11.13 o 
   2   4  15       35.33       38.59      8.67 o 
   3   4  15        0.04        9.82      9.57 o 
   4   4  15        8.52        4.36      7.07 o 
   5   4  15       13.08       19.72      7.85 o 
   6   4  15       86.74       92.43     12.01 o 
  -8   5  15        1.95      184.16     59.82 o 
  -7   5  15       31.94       86.82     61.31 o 
  -6   5  15      489.14      425.28     83.49 o 
  -5   5  15       35.15       66.25     45.76 o 
  -4   5  15      113.65       65.68     32.65 o 
  -3   5  15       24.25       -6.57     23.32 o 
  -2   5  15       47.61       41.72     15.99 o 
  -1   5  15      117.96      154.40     17.07 o 
   0   5  15       20.06       11.40     16.75 o 
   1   5  15        1.30       11.84      9.87 o 
   2   5  15        3.22       16.19      7.95 o 
   3   5  15      319.83      302.13     20.82 o 
   4   5  15        5.62       23.89     16.20 o 
   5   5  15        0.70       -0.34      6.99 o 
   6   5  15      163.89      183.71     16.30 o 
  -8   6  15       21.95      192.83     55.54 o 
  -7   6  15       74.60      273.80     67.13 o 
  -6   6  15        4.72       30.86     43.02 o 
  -5   6  15       75.76      133.32     47.91 o 
  -4   6  15        3.23       47.60     59.87 o 
  -3   6  15       11.02       16.94     24.82 o 
  -2   6  15      184.52      139.31     24.14 o 
  -1   6  15      145.89      168.99     22.14 o 
   0   6  15      112.83      101.89     20.79 o 
   1   6  15        0.00       -9.01     13.46 o 
   2   6  15        0.12       -5.73      8.18 o 
   3   6  15        9.49       -4.67      8.55 o 
   4   6  15      185.06      178.10     14.48 o 
   5   6  15      106.42      131.66     14.34 o 
   6   6  15       40.37       50.29     10.84 o 
  -8   7  15       49.05      132.64     48.29 o 
  -7   7  15      116.39      220.32     60.05 o 
  -6   7  15      348.86      514.37     85.84 o 
  -5   7  15      195.86      194.45     55.05 o 
  -4   7  15        7.82       10.32     27.73 o 
  -3   7  15        0.00       21.91     29.40 o 
  -2   7  15        1.68       51.75     16.74 o 
  -1   7  15        1.73       -4.34     16.76 o 
   0   7  15        5.11        7.24     14.29 o 
   1   7  15       94.73      103.96     19.36 o 
   2   7  15       23.88       27.73     15.51 o 
   3   7  15        0.23       12.39      9.96 o 
   4   7  15       37.11       54.07      9.44 o 
   5   7  15        0.26        8.70      8.41 o 
   6   7  15       46.58       66.97     12.50 o 
  -8   8  15      250.47      407.82     73.10 o 
  -7   8  15       85.49      229.58     59.62 o 
  -6   8  15       30.49      285.45     57.61 o 
  -5   8  15        1.69      124.00     43.07 o 
  -4   8  15      267.35      189.19     95.38 o 
  -3   8  15       93.91       82.57     52.56 o 
  -2   8  15        0.52       41.71     17.19 o 
  -1   8  15       73.69       97.40     29.39 o 
   0   8  15        0.59       23.10     19.72 o 
   1   8  15      303.75      283.22     30.97 o 
   2   8  15       42.12       28.02     15.48 o 
   3   8  15        0.22       -5.73     13.95 o 
   4   8  15       37.76       38.06     15.14 o 
   5   8  15       70.63       60.03     11.33 o 
  -6   9  15      108.36      302.87     54.59 o 
  -4   9  15       67.23      172.02     70.32 o 
  -3   9  15      157.32      164.63     25.93 o 
  -2   9  15       26.70       64.08     19.67 o 
  -1   9  15       32.64       80.37     29.43 o 
   0   9  15      253.17      282.93     58.59 o 
   1   9  15      199.07      227.51     34.54 o 
   2   9  15       69.33       34.86     25.01 o 
   3   9  15        3.81       14.70     11.31 o 
   4   9  15        1.40        0.87      9.11 o 
   5   9  15       49.80       55.76     15.31 o 
  -4  10  15       28.83       -0.62     40.88 o 
  -3  10  15       27.54      128.48     58.59 o 
  -2  10  15       29.68       66.00     25.70 o 
  -1  10  15        3.95       46.49     36.41 o 
   0  10  15       93.21       70.90     21.19 o 
   1  10  15      242.99      261.60     31.55 o 
   2  10  15      123.50      102.59     23.27 o 
   3  10  15        0.59       16.02     11.01 o 
   4  10  15        0.23        0.85      8.70 o 
   5  10  15       81.99       85.77     13.21 o 
  -7  11  15      478.90     1206.12     79.26 o 
  -4  11  15      268.78      384.55    118.48 o 
  -3  11  15       82.66      155.42     42.88 o 
  -2  11  15      103.31      143.26     27.57 o 
  -1  11  15       14.29       32.56     34.86 o 
   0  11  15      134.17      166.09     47.06 o 
   1  11  15       47.87       42.03     20.36 o 
   2  11  15      145.23      154.48     27.36 o 
   3  11  15       67.64       59.73     12.03 o 
   4  11  15       32.42       50.29     14.27 o 
   5  11  15       52.61       57.55     12.35 o 
  -6  12  15        5.23      353.60     44.28 o 
  -5  12  15      320.97      492.94     87.04 o 
  -4  12  15       23.05       21.97     34.28 o 
  -3  12  15        3.59       19.01     23.72 o 
  -2  12  15      165.33      207.60     32.67 o 
  -1  12  15      548.52      558.00     56.06 o 
   0  12  15      227.01      208.87     27.09 o 
   1  12  15        8.80       21.79     19.69 o 
   2  12  15        9.90       47.14     20.30 o 
   3  12  15        0.15       17.33     12.58 o 
   4  12  15       22.87       21.03     12.15 o 
  -6  13  15       55.07      389.25     57.64 o 
  -5  13  15       94.22      387.76     70.27 o 
  -4  13  15      108.74      146.31    128.40 o 
  -3  13  15       15.10       26.61     22.83 o 
  -2  13  15      141.79      186.46     33.81 o 
  -1  13  15      210.19      283.68     37.74 o 
   0  13  15       27.26       59.09     24.75 o 
   1  13  15      140.58      166.00     28.64 o 
   2  13  15      179.68      140.15     26.97 o 
   3  13  15       13.60       77.01     17.79 o 
   4  13  15        5.48       17.01     13.23 o 
  -4  14  15       14.98      -19.55     49.79 o 
   0  14  15      127.13      128.38     53.89 o 
   1  14  15       24.09       -6.45     18.92 o 
   2  14  15        0.01       40.86     25.71 o 
   3  14  15        3.15       27.12     17.45 o 
  -5  15  15       56.81      271.60     55.12 o 
  -4  15  15      394.83      466.44    145.31 o 
  -3  15  15      135.72      176.21     60.36 o 
  -2  15  15      127.22      206.18     34.27 o 
  -1  15  15        0.09        5.86     37.93 o 
   0  15  15       25.91       13.86     34.23 o 
   1  15  15      421.42      509.37     51.30 o 
   2  15  15       52.89       84.00     24.22 o 
   3  15  15       19.77       45.89     24.09 o 
  -4  16  15      190.62      525.75     57.39 o 
  -3  16  15       75.88      202.52     74.67 o 
  -2  16  15        5.23       21.87     43.38 o 
  -1  16  15       34.87       35.15     24.39 o 
   0  16  15       19.66       31.19     23.44 o 
   1  16  15       45.02       80.96     24.50 o 
   2  16  15       25.05       21.58     39.16 o 
  -3  17  15       14.52       57.52     31.75 o 
  -2  17  15      344.02      276.55     48.28 o 
  -1  17  15       18.34      168.68     96.59 o 
   0  17  15        0.29       63.14     65.80 o 
   1  17  15       86.59       88.60     21.68 o 
  -8   0  16      164.35      525.19     60.28 o 
  -6   0  16      148.64      243.59     54.47 o 
  -5   0  16      742.76      613.76     68.45 o 
  -4   0  16       67.01      139.23     41.71 o 
  -3   0  16      200.39      241.89     39.26 o 
  -2   0  16      319.79      313.32     93.35 o 
  -1   0  16        1.14       22.43     13.77 o 
   0   0  16      990.22      790.84     37.45 o 
   1   0  16      300.56      231.93     33.09 o 
   2   0  16       56.06       68.21     18.85 o 
   3   0  16      243.01      254.04     31.01 o 
   4   0  16      495.62      481.69     27.14 o 
   5   0  16       96.52      136.81     25.33 o 
  -8   1  16        6.52      257.85     53.00 o 
  -7   1  16       23.88      151.54     50.53 o 
  -6   1  16       29.78      140.46     27.69 o 
  -5   1  16       30.70      155.71     57.36 o 
  -4   1  16      245.50      252.50     39.15 o 
  -3   1  16      221.77      222.29     30.62 o 
  -2   1  16       67.71      105.74     20.86 o 
  -1   1  16      234.03      234.27     18.28 o 
   0   1  16        7.90       36.67     10.57 o 
   1   1  16       19.65       22.35     12.07 o 
   2   1  16       51.55       46.88     12.91 o 
   3   1  16       53.07       50.99     13.95 o 
   4   1  16      256.05      304.64     18.57 o 
   5   1  16       35.48       50.05      9.93 o 
  -8   2  16       63.71      225.41     52.80 o 
  -7   2  16      277.66      716.64     62.75 o 
  -6   2  16      125.25      376.37    101.35 o 
  -4   2  16        0.09      -12.78     35.09 o 
  -3   2  16        1.98        4.46     20.26 o 
  -2   2  16       18.67       46.50     30.78 o 
  -1   2  16        1.67       42.22     11.95 o 
   0   2  16       83.91      102.28     17.81 o 
   1   2  16       10.69       24.67     12.01 o 
   2   2  16      117.95      146.58     17.11 o 
   3   2  16        0.76        2.49     11.27 o 
   4   2  16       23.03        4.57      7.59 o 
   5   2  16       42.95       53.90      9.30 o 
  -6   3  16        0.03      139.24     44.63 o 
  -5   3  16       93.29      166.44     47.44 o 
  -4   3  16      633.53      514.90     97.24 o 
  -3   3  16      472.06      403.22     53.38 o 
  -2   3  16     1051.50      898.00     77.06 o 
  -1   3  16      121.74      106.76     13.15 o 
   0   3  16      136.35      123.15     14.71 o 
   1   3  16       83.36       65.48     13.68 o 
   2   3  16       32.27       26.49     12.19 o 
   3   3  16        8.85       -6.49      6.49 o 
   4   3  16        7.97        3.11      8.72 o 
   5   3  16      201.76      230.12     15.55 o 
  -7   4  16       12.60      113.36     42.41 o 
  -6   4  16        0.50       51.94     41.10 o 
  -5   4  16      210.24      232.16     60.47 o 
  -4   4  16       33.10       45.60     61.76 o 
  -3   4  16      697.50      617.28     62.13 o 
  -2   4  16       32.60       27.91     18.61 o 
  -1   4  16      539.55      484.27     38.06 o 
   0   4  16       30.61       43.40     14.54 o 
   1   4  16      141.44      124.09     17.38 o 
   2   4  16      164.37      173.11     30.82 o 
   3   4  16        2.33       20.90      8.45 o 
   4   4  16       73.78       44.13     14.95 o 
   5   4  16        0.19       -5.92      7.01 o 
  -7   5  16        0.14      236.99     60.22 o 
  -6   5  16       41.81      119.35     51.12 o 
  -5   5  16        6.60      114.34     50.16 o 
  -4   5  16      418.77      377.60     90.21 o 
  -3   5  16       39.97       36.66     31.76 o 
  -2   5  16      702.37      663.64     91.69 o 
  -1   5  16        0.39       22.79     18.44 o 
   0   5  16       62.43       64.73     19.14 o 
   1   5  16        1.95       24.53     14.50 o 
   2   5  16        8.95       12.78      8.02 o 
   3   5  16        0.33       -7.91      9.90 o 
   4   5  16        0.12       -4.79     10.65 o 
   5   5  16       13.15       27.73      8.26 o 
  -7   6  16       12.82       56.27     56.09 o 
  -6   6  16      121.64      205.79     63.62 o 
  -5   6  16       17.19       73.74     42.17 o 
  -4   6  16       76.87       90.24     34.82 o 
  -3   6  16       31.52       -0.53     27.87 o 
  -2   6  16       22.62       53.00     19.15 o 
  -1   6  16      335.76      331.04     35.46 o 
   0   6  16      253.32      204.61     28.59 o 
   1   6  16        2.21       -2.04      9.29 o 
   2   6  16      175.08      176.49     16.24 o 
   3   6  16       51.50       40.56     11.27 o 
   4   6  16        2.21        5.85      9.62 o 
   5   6  16       64.72       89.72     12.04 o 
  -7   7  16      574.65      567.43     72.04 o 
  -6   7  16       23.02       75.72     41.81 o 
  -5   7  16      177.65      246.86     60.40 o 
  -4   7  16       66.54       98.62     35.39 o 
  -3   7  16        1.32      -29.01     42.83 o 
  -2   7  16      209.73      200.22     30.74 o 
  -1   7  16       42.91       50.65     22.85 o 
   0   7  16       22.72       45.78     16.90 o 
   1   7  16        0.92       13.44     15.57 o 
   2   7  16       16.35        8.98      9.87 o 
   3   7  16        9.48       10.63     15.55 o 
   4   7  16      144.02      145.23     17.52 o 
   5   7  16      199.70      209.22     16.18 o 
  -7   8  16      554.18      910.43     81.41 o 
  -5   8  16      116.47      320.86     60.80 o 
  -4   8  16      686.44      552.70    137.29 o 
  -3   8  16        1.27      -28.38     28.38 o 
  -2   8  16      615.20      577.07     64.36 o 
  -1   8  16      883.67      858.08     54.26 o 
   0   8  16      183.58      186.33     39.91 o 
   1   8  16       75.77       60.93     20.92 o 
   2   8  16      215.49      163.91     17.49 o 
   3   8  16        6.75       12.83     10.16 o 
   4   8  16        2.03       30.82     16.91 o 
  -6   9  16       68.32      493.19     58.09 o 
  -5   9  16      103.86      417.75     72.83 o 
  -4   9  16       14.30       19.04     84.10 o 
  -3   9  16      411.68      481.38    108.60 o 
  -2   9  16       46.32      123.11     50.43 o 
  -1   9  16      111.51      144.53     25.29 o 
   0   9  16       37.12       10.19     16.42 o 
   1   9  16      126.62       81.35     24.31 o 
   2   9  16      109.45       96.42     23.94 o 
   3   9  16        2.12       13.12     10.49 o 
   4   9  16       27.96       37.74     11.69 o 
  -6  10  16      205.96      560.33     46.69 o 
  -2  10  16       21.80       72.75     56.99 o 
  -1  10  16       54.00       63.98     51.48 o 
   0  10  16        2.91       21.86     11.37 o 
   1  10  16        1.67       18.32     13.37 o 
   2  10  16      384.36      424.05     48.25 o 
   3  10  16       18.28       37.22     32.14 o 
   4  10  16       75.13       42.44     16.28 o 
  -3  11  16       30.88      303.40    150.73 o 
  -2  11  16      186.98      191.44     44.56 o 
  -1  11  16       57.65       80.00     29.82 o 
   0  11  16      160.15      165.39     37.75 o 
   1  11  16       49.49       42.90     22.08 o 
   2  11  16      239.77      240.51     32.46 o 
   3  11  16       76.66      105.54     40.64 o 
  -5  12  16      219.29      643.14     53.55 o 
  -2  12  16      257.40      356.94     79.28 o 
  -1  12  16      260.52      245.73     67.83 o 
   0  12  16       38.93       30.20     27.38 o 
   1  12  16        6.09       58.30     37.85 o 
   2  12  16       21.53      102.30     23.91 o 
   3  12  16        0.10       34.68     19.92 o 
  -4  13  16        4.84       32.58     49.79 o 
  -3  13  16       60.26      109.74     83.44 o 
  -2  13  16      109.13      108.29     50.26 o 
  -1  13  16      512.40      539.09     58.65 o 
   0  13  16       19.95       84.26     67.02 o 
   1  13  16       90.38      215.55     44.49 o 
   2  13  16       94.68      136.96     26.29 o 
  -4  14  16        0.73       94.62     55.18 o 
  -3  14  16       68.73      191.82     52.49 o 
  -2  14  16       48.07       94.81     23.51 o 
  -1  14  16       33.02      138.98     59.01 o 
   0  14  16        4.28       45.09     26.79 o 
   1  14  16        4.51        3.09     18.35 o 
   2  14  16      140.61      216.97     29.96 o 
  -2  15  16       25.15       64.39     31.89 o 
  -1  15  16       13.76       73.51     32.55 o 
   0  15  16       22.81       25.27     28.32 o 
   1  15  16        6.42        7.85     21.22 o 
  -1  16  16      666.09      690.61    105.78 o 
  -3   1  17       39.35       47.61     23.65 o 
  -2   1  17       71.83      262.71     92.02 o 
  -1   1  17       48.66       77.84     17.62 o 
   0   1  17        0.07       32.59      9.85 o 
   1   1  17        0.97       35.00     12.81 o 
   2   1  17        5.96       -1.94     10.96 o 
   3   1  17       34.77       17.81     12.82 o 
   4   1  17        0.75        7.09     11.83 o 
  -5   2  17      303.75      734.50     53.68 o 
  -4   2  17       19.43       98.05     44.87 o 
  -3   2  17        2.39       23.09     33.59 o 
  -2   2  17       29.91       92.10     36.87 o 
  -1   2  17       49.40       68.34     14.71 o 
   0   2  17        0.71       10.09      9.59 o 
   1   2  17       10.48       -3.20     11.87 o 
   2   2  17       42.58       54.31     14.10 o 
   3   2  17       53.43       54.69     15.01 o 
   4   2  17       88.44      119.26     17.48 o 
  -6   3  17        9.89      148.66     39.78 o 
  -4   3  17      251.23      271.52     99.52 o 
  -3   3  17      266.37      271.12     65.00 o 
  -2   3  17      294.44      321.88     60.23 o 
  -1   3  17        4.39       41.00     26.55 o 
   0   3  17       26.17       38.59     11.35 o 
   1   3  17      134.51      159.12     17.99 o 
   2   3  17        0.49       24.64     13.28 o 
   3   3  17      222.28      231.39     21.26 o 
   4   3  17      335.90      336.38     19.38 o 
  -5   4  17       67.69      210.23     55.51 o 
  -4   4  17      177.65      141.61     69.50 o 
  -3   4  17       25.39      -10.39     27.97 o 
  -2   4  17        4.70       -7.69     28.14 o 
  -1   4  17       75.26      164.81     39.89 o 
   0   4  17        0.28        4.92     10.36 o 
   1   4  17        4.09        0.58     12.12 o 
   2   4  17        5.63       19.52     13.57 o 
   3   4  17       14.49       26.08     15.74 o 
   4   4  17        0.16        5.53      8.09 o 
  -6   5  17       11.27      189.18     52.86 o 
  -5   5  17       26.37      110.88     48.89 o 
  -4   5  17       15.64       52.81     67.79 o 
  -3   5  17        2.00       69.09     53.62 o 
  -2   5  17      169.63      211.21     45.24 o 
  -1   5  17        8.73       69.47     31.45 o 
   0   5  17      368.08      349.57     24.36 o 
   1   5  17        2.06       47.02     14.71 o 
   2   5  17       37.53       34.58     17.47 o 
   3   5  17      836.83      721.28     28.75 o 
   4   5  17        1.73        4.94      8.20 o 
  -6   6  17      312.83      368.42     77.75 o 
  -5   6  17      389.73      477.23     83.61 o 
  -4   6  17      132.10      165.78    116.73 o 
  -3   6  17      171.41       97.66     39.84 o 
  -2   6  17       10.68        9.92     32.69 o 
  -1   6  17      247.69      214.94     31.38 o 
   0   6  17       17.37       65.72     23.04 o 
   1   6  17       97.41      109.74     20.77 o 
   2   6  17      169.36      136.66     23.44 o 
   3   6  17       13.84       17.22      8.90 o 
   4   6  17        6.45       26.86     15.59 o 
  -6   7  17       29.17      222.54     60.95 o 
  -5   7  17       46.61      239.42     59.33 o 
  -4   7  17      253.92      240.32     47.73 o 
  -3   7  17       14.97       53.10     48.50 o 
  -2   7  17      178.83      190.13     45.26 o 
  -1   7  17       90.13      184.06     32.64 o 
   0   7  17      465.93      529.54    124.93 o 
   1   7  17      169.56      167.35     27.18 o 
   2   7  17      584.17      496.49     25.56 o 
   3   7  17        1.57        2.42      9.22 o 
  -4   8  17        3.93       61.85     80.23 o 
  -3   8  17       21.43       56.87     33.39 o 
  -2   8  17      336.04      455.54     50.81 o 
  -1   8  17      234.17      347.29     98.78 o 
   0   8  17        6.06       73.11     67.86 o 
   1   8  17       26.96       32.38     20.02 o 
   2   8  17      117.63       88.35     15.12 o 
   3   8  17        7.58       25.76     12.86 o 
  -4   9  17       21.62       59.10     87.39 o 
  -3   9  17       59.36       92.47     40.18 o 
  -2   9  17      111.98      135.57     46.27 o 
  -1   9  17       53.19      114.43     25.04 o 
   0   9  17      868.61      801.81     71.44 o 
   1   9  17      331.74      389.88     64.01 o 
   2   9  17       42.81       35.53     14.73 o 
   3   9  17       31.63       31.79     12.48 o 
  -3  10  17      170.45      117.15     58.01 o 
  -2  10  17       30.71      147.36     40.02 o 
  -1  10  17       95.48       67.27     27.31 o 
   0  10  17        5.69       47.86     27.19 o 
   1  10  17       73.57       90.44     23.76 o 
   2  10  17       74.25       74.80     21.17 o 
  -4  11  17      241.41      706.88     51.87 o 
  -1  11  17       73.02       99.40     31.59 o 
   0  11  17        4.30       37.03     24.25 o 
   1  11  17        1.61       58.71     33.78 o 
   2  11  17       82.30      114.05     26.24 o 
  -4  12  17        0.67      -21.95     45.44 o 
  -2  12  17       14.89      135.75     37.15 o 
  -1  12  17      369.93      324.33     57.39 o 
   0  12  17        0.81        9.28     25.02 o 
   1  12  17       77.54      100.49     34.08 o 
  -1  13  17        0.01       79.82     42.00 o 
   0  13  17       66.72       51.33     29.48 o 
  -5   0  18      334.38      926.95     61.23 o 
  -2   0  18       69.24      294.32    151.09 o 
  -1   0  18       55.42      262.77    154.47 o 
   0   0  18        0.43       10.68     19.85 o 
   1   0  18      122.95      125.24     24.42 o 
   2   0  18       24.46       43.78     19.37 o 
   3   0  18        3.02       -9.24     19.20 o 
  -5   1  18      536.25      950.22    218.09 o 
  -4   1  18      296.92      774.94    142.04 o 
  -3   1  18       68.60      187.44     42.18 o 
  -2   1  18      234.30      246.25     56.58 o 
  -1   1  18       11.44       45.85     22.95 o 
   0   1  18        1.00       38.68     18.14 o 
   1   1  18       22.80       43.55     12.96 o 
   2   1  18        2.39       19.95     14.83 o 
   3   1  18      250.26      253.59     22.46 o 
  -5   2  18        7.19      165.12     41.64 o 
  -4   2  18       85.77      222.77     53.68 o 
  -3   2  18       35.07       44.98     31.40 o 
  -2   2  18      116.85      183.85     93.34 o 
  -1   2  18       92.31       81.41     53.26 o 
   0   2  18       86.37       89.17     17.64 o 
   1   2  18      179.64      178.66     18.32 o 
   2   2  18      167.23      153.85     18.73 o 
   3   2  18      109.30      111.79     17.52 o 
  -5   3  18      208.80      389.90     68.42 o 
  -4   3  18      840.86      676.58     75.20 o 
  -3   3  18      161.94      177.35     86.36 o 
  -2   3  18       66.94       27.81     30.84 o 
  -1   3  18       49.16      122.79     50.31 o 
   0   3  18      223.77      229.82     25.75 o 
   1   3  18       51.74       87.31     15.68 o 
   2   3  18       42.24       41.34     18.33 o 
   3   3  18      169.24      210.60     23.24 o 
  -4   4  18       28.63      277.41     53.35 o 
  -3   4  18       27.78      113.09    101.65 o 
  -2   4  18       66.13       99.61     48.91 o 
  -1   4  18      109.48      129.77     29.86 o 
   0   4  18      174.04      178.00     43.23 o 
   1   4  18      240.71      312.35     51.73 o 
   2   4  18        4.39        9.93     13.52 o 
  -4   5  18      265.31      394.52     65.96 o 
  -3   5  18       56.56      156.55    126.68 o 
  -2   5  18        0.07       32.52     29.82 o 
  -1   5  18       41.09       57.47     32.38 o 
   0   5  18        3.61       46.82     18.44 o 
   1   5  18       29.58       50.32     24.86 o 
   2   5  18        1.63       23.74     14.53 o 
  -4   6  18       35.62      130.98    149.08 o 
  -3   6  18      501.15      756.73    108.67 o 
  -2   6  18       15.42       -3.15     31.64 o 
  -1   6  18       35.65      106.07     28.00 o 
   0   6  18        8.73       13.86     15.97 o 
   1   6  18       84.00      127.78     25.86 o 
   2   6  18       45.94       74.34     21.04 o 
  -4   7  18      164.18      162.48    180.15 o 
  -3   7  18      384.01      359.94    153.38 o 
  -2   7  18      143.76      153.64     42.42 o 
  -1   7  18        0.94       40.36     28.91 o 
   0   7  18      168.19      212.87     66.98 o 
   1   7  18       95.25       93.23     35.31 o 
   2   7  18        9.35       41.20     18.31 o 
  -4   8  18       19.14       86.78    100.00 o 
  -3   8  18       54.11      100.03     57.35 o 
  -2   8  18       52.75       90.80     82.71 o 
  -1   8  18        3.80       78.96     39.45 o 
   0   8  18        6.42       61.33     35.05 o 
   1   8  18        0.07       45.37     24.77 o 
  -2   9  18      489.60      691.91    130.33 o 
  -1   9  18       14.30       53.42     44.42 o 
   0   9  18       96.20      127.50     42.97 o 
   1   9  18      134.70      132.76     15.72 o 
  -2  10  18        2.68       23.74     44.52 o 
  -1  10  18        7.94       56.56     47.35 o 
   0  10  18       92.46      545.60     56.55 o 
   0   1  19       11.84       -0.92     19.40 o 
   1   1  19      139.69       89.48     42.54 o 
  -3   2  19       57.00      337.19    180.06 o 
  -2   2  19        8.85       59.61     42.93 o 
  -1   2  19       13.62       91.41     32.12 o 
   0   2  19        0.42       78.80     68.82 o 
  -3   3  19        9.75      135.65    105.96 o 
  -2   3  19       89.80      418.55     71.61 o 
  -1   3  19        1.52       48.64     67.10 o 
   0   3  19       98.21      375.08     52.48 o 
  -2   4  19       17.05      133.52    120.96 o 
  -1   4  19       61.40      317.30     70.25 o 
   0   4  19       10.01       31.70     40.05 o 
  -2   5  19      108.45      279.20     58.37 o 
  -1   5  19       50.62      108.92     78.50 o 
                                                 
